# Supplementary material for: Design of morphing patterns in knitted SMA textile actuators via knitting codes
Source: Sci Rep. 2026 Apr 27;16:19462. doi: 10.1038/s41598-026-50219-5 (PMC13287490; doi:10.1038/s41598-026-50219-5)
Supplement: Supplementary file 1 — Supplementary Material 1 [file 41598_2026_50219_MOESM1_ESM.xlsx]

## Sheet: Figure 6
	Time - actuation force data underlying Figure 6: Vertical and horizontal actuation force measurements of P1, P3, and B1 knitted SMA textile actuators
	Experimental Conditions
	Actuation Method	Joule Heating
	Applied current	0.25 A (constant current mode)
	Ambient Temperature	Room temperature (~23–25 °C)
	Sampling Interval	0.0246 s
	Sample Information
	Patterns tested	P1, P3, B1
	Direction	Vertical / Horizontal
	Actuator Size	10 courses × 10 wales
	SMA wire	Ni-Ti (core diameter 200 µm)
	Units
	Time	s
	Actuation Force	N
	Measurement Equipment
	Load cell	ROBOTUS RFT40-SA01
	Power Supply	KEITHLEY 2260B-250-4
	Sampling Rate	40.65 Hz (Δt = 0.0246 s)

## Sheet: Actuation Force Data
	P1 Vertical	P3 Vertical	B1 Vertical	P1 Horizontal	P3 Horizontal	B1 Horizontal
Time (s)	Average Actuation Force (N)	Average Actuation Force (N)	Average Actuation Force (N)	Average Actuation Force (N)	Average Actuation Force (N)	Average Actuation Force (N)
0	-0.32	0.04	-0.08	0.263818	0.22	0.311769
0.0246	-0.22	-0.18	0.02	0.22	0.181108	0.072111
0.0492	-0.16	-0.02	-0.06	0.281425	0.150997	0.146969
0.0738	-0.1	-0.18	-0.5	0.18	0.185472	0.132665
0.0984	-0.34	-0.48	-0.32	0.464327	0.107703	0.0748331
0.123	-0.16	-0.22	-0.2	0.371484	0.145602	0.161245
0.1476	-0.08	-0.22	-0.48	0.32311	0.18868	0.335261
0.1722	-0.1	-0.02	0.06	0.280713	0.305941	0.0663325
0.1968	-0.12	-0.04	-0.4	0.072111	0.146969	0.409878
0.2214	-0.12	-0.12	-0.04	0.06	0.176635	0.145602
0.246	-0.26	-0.2	-0.28	0.123288	0.286356	0.26533
0.2706	-0.28	-0.14	-0.14	0.262298	0.256125	0.303315
0.2952	0	-0.12	-0.02	0.250599	0.10198	0.361109
0.3198	-0.02	0.08	0	0.189737	0.297321	0.509902
0.3444	-0.08	0.14	-0.32	0.12	0.141421	0.382623
0.369	-0.2	0.14	-0.1	0.293939	0.18868	0.277849
0.3936	-0.38	0.12	-0.18	0.224499	0.213542	0.22
0.4182	-0.32	0.22	-0.1	0.161245	0.128062	0.318748
0.4428	-0.22	-0.26	-0.12	0.263818	0.0916515	0.123288
0.4674	0.04	0.08	-0.2	0.502792	0.247386	0.490306
0.492	-0.16	-0.06	-0.46	0.250599	0.118322	0.277849
0.5166	-0.24	0.06	-0.16	0.184391	0.266083	0.113137
0.5412	-0.1	-0.06	-0.24	0.310483	0.128062	0.149666
0.5658	0.06	0.02	-0.12	0.257682	0.072111	0.28
0.5904	0.06	0.04	-0.16	0.412795	0.06	0.183303
0.615	0.06	0	-0.22	0.349285	0.32249	0.150997
0.6396	-0.18	0.12	0.06	0.141421	0.0632456	0.382099
0.6642	-0.16	0.42	-0.04	0.248998	0.06	0.192873
0.6888	-0.28	0.02	0	0.126491	0.123288	0.0632456
0.7134	-0.04	0.1	-0.06	0.325576	0.240832	0.297321
0.738	-0.28	0.1	-0.46	0.349857	0.216333	0.209762
0.7626	-0.18	0.26	0	0.284956	0.181108	0.305287
0.7872	0.02	0.3	0.1	0.0447214	0.362767	0.31496
0.8118	-0.06	0.14	-0.14	0.349857	0.345832	0.126491
0.8364	0.02	0.2	0.08	0.267582	0.0916515	0.123288
0.861	-0.02	0.08	0	0.253772	0.126491	0.220907
0.8856	-0.16	0.02	0.08	0.577235	0.0894427	0.44
0.9102	0.26	-0.02	-0.02	0.0632456	0.08	0.0824621
0.9348	-0.1	0.28	-0.04	0.325576	0.141421	0.260768
0.9594	0.06	-0.02	0.16	0.185472	0.14	0.386782
0.984	-0.08	0.04	0.1	0.146969	0.284956	0.156205
1.0086	-0.04	0	0.04	0.072111	0.246577	0.351568
1.0332	0.14	0.34	0.28	0.206882	0.172047	0.196977
1.0578	-0.2	-0.1	0.16	0.167332	0.345254	0.132665
1.0824	0.14	0.14	0.12	0.412795	0.0938083	0.149666
1.107	0.04	0.26	-0.08	0.182209	0.02	0.612536
1.1316	0.14	0.18	0.08	0.478748	0.128062	0.0979796
1.1562	0	0.14	0.16	0.209762	0.297993	0.15748
1.1808	-0.02	0.24	-0.02	0.184391	0.19799	0.216333
1.2054	0.06	0.2	0.08	0.17088	0.0848528	0.0894427
1.23	0.02	0.08	-0.12	0.113137	0.287054	0.274955
1.2546	0.04	0.24	0.02	0.200998	0.185472	0.402492
1.2792	0.14	0.34	0.4	0.32187	0.116619	0.220907
1.3038	0.04	0.26	0	0.576194	0.223607	0.234947
1.3284	0.46	0.42	0.04	0.327414	0.109545	0.204939
1.353	0.26	0.36	0.36	0.132665	0.200998	0.142829
1.3776	-0.04	0.32	0.16	0.0848528	0.0565685	0.123288
1.4022	0.16	0.2	0.32	0.28	0.109545	0.32311
1.4268	-0.1	0.18	0.22	0.31686	0.116619	0.166132
1.4514	0.46	0.36	0.12	0.198997	0.141421	0.107703
1.476	0.14	0.16	-0.06	0.109545	0.08	0.162481
1.5006	0.48	0.2	0.22	0.289137	0.0894427	0.294618
1.5252	0.18	0.38	0.06	0.297321	0.31241	0.501996
1.5498	0.16	0.62	0.38	0.190788	0.12	0.06
1.5744	0.24	0.62	0.26	0.118322	0.123288	0.345832
1.599	0.42	0.72	0.24	0.121655	0.361109	0.166132
1.6236	0.14	0.14	0.08	0.320624	0.121655	0.193907
1.6482	0.06	0.22	0.04	0.208806	0.248998	0.269815
1.6728	0.34	0.18	0.18	0.152315	0.0565685	0.342345
1.6974	0.24	0.34	0.28	0.248193	0.18868	0.200998
1.722	0.3	0.46	0.48	0.529906	0.135647	0.289137
1.7466	0.38	0.12	0.12	0.313688	0.135647	0.184391
1.7712	0.3	0.48	0.04	0.17088	0.178885	0.16
1.7958	0.18	0.48	0.3	0.345254	0.0565685	0.190788
1.8204	0.42	0.2	0.22	0.10198	0.278568	0.141421
1.845	0.22	0.44	0.24	0.0824621	0.325576	0.295296
1.8696	-0.02	0.16	0.32	0.424264	0.14	0.241661
1.8942	0.26	0.72	0.12	0.145602	0.142829	0.224499
1.9188	0.04	0.34	0.38	0.293939	0.161245	0.32249
1.9434	0.4	0.6	0.48	0.267582	0.15748	0.278568
1.968	0.32	0.58	0.3	0.19799	0.161245	0.256905
1.9926	0.42	0.46	0.28	0.134164	0.0632456	0.174356
2.0172	0.18	0.28	0.46	0.166132	0.213542	0.482079
2.0418	0.26	0.04	0.3	0.121655	0.183303	0.248998
2.0664	0.54	0.26	0.2	0.236643	0.166132	0.390384
2.091	0.22	0.54	0.12	0.331662	0.04	0.326803
2.1156	0.18	0.32	0.26	0.290517	0.156205	0.28
2.1402	0.46	0.3	0.4	0.200998	0.126491	0.134164
2.1648	0.3	0.58	0.6	0.146969	0.167332	0.10198
2.1894	0.34	0.52	0.08	0.0824621	0.227156	0.0824621
2.214	0.46	0.3	0.4	0.121655	0.414729	0.388844
2.2386	0.38	0.4	0.54	0.243311	0.176635	0.200998
2.2632	0.3	0.36	0.26	0.15748	0.198997	0.206882
2.2878	0.54	0.42	0.44	0.388844	0.279285	0.277849
2.3124	0.4	0.26	0.6	0.240832	0.266083	0.297321
2.337	0.32	0.42	0.44	0.145602	0.31686	0.10198
2.3616	0.46	0.58	0.36	0.304631	0.121655	0.02
2.3862	0.28	0.52	0.34	0.402492	0.144222	0.255343
2.4108	0.22	0.58	0.42	0.0447214	0.375766	0.198997
2.4354	0.5	0.58	0.34	0.0848528	0.116619	0.10198
2.46	0.48	0.74	0.34	0.278568	0.20199	0.252982
2.4846	0.54	0.42	0.54	0.272764	0.132665	0.326803
2.5092	0.6	0.4	0.26	0.161245	0.338231	0.454313
2.5338	0.4	0.4	0.52	0.285657	0.153623	0.292575
2.5584	0.28	0.42	0.36	0.628967	0.226274	0.358329
2.583	0.44	0.74	0.44	0.116619	0.200998	0.193907
2.6076	0.46	0.92	0.58	0.71638	0.305941	0.172047
2.6322	0.48	0.42	0.62	0.164924	0.0632456	0.189737
2.6568	0.52	0.72	0.54	0.386782	0.185472	0.335261
2.6814	0.28	0.62	0.28	0.116619	0.10198	0.380526
2.706	0.74	0.62	0.52	0.103923	0.14	0.357771
2.7306	0.72	0.74	0.5	0.251396	0.263059	0.529906
2.7552	0.78	0.48	0.68	0.527636	0.114891	0.273496
2.7798	0.78	0.68	0.62	0.190788	0.217256	0.585491
2.8044	0.46	0.68	0.46	0.215407	0.189737	0.241661
2.829	0.46	0.38	0.5	0.185472	0.142829	0.134164
2.8536	0.38	0.46	0.4	0.369324	0.0824621	0.376298
2.8782	0.46	0.56	0.48	0.205913	0.18	0.3
2.9028	0.6	0.84	0.66	0.234094	0.198997	0.228035
2.9274	0.54	0.5	0.7	0.231517	0.31305	0.266833
2.952	0.64	0.72	0.46	0.145602	0.144222	0.156205
2.9766	0.56	0.78	0.28	0.0663325	0.31686	0.257682
3.0012	0.86	0.6	0.6	0.126491	0.483735	0.172047
3.0258	0.56	0.32	0.68	0.32311	0.330454	0.5004
3.0504	0.46	0.68	0.56	0.18	0.340588	0.313688
3.075	0.48	0.7	0.5	0.533667	0.128062	0.402492
3.0996	0.6	0.98	0.8	0.178885	0.18	0.40939
3.1242	0.46	0.74	0.52	0.0848528	0.129615	0.396485
3.1488	0.7	0.92	0.46	0.0663325	0.135647	0.328634
3.1734	0.7	0.56	0.54	0.470744	0.206882	0.32187
3.198	0.64	0.84	0.78	0.164924	0.109545	0.524976
3.2226	0.84	0.76	0.48	0.274955	0.131149	0.310483
3.2472	0.84	0.98	0.5	0.17088	0.0447214	0.369865
3.2718	0.5	0.72	0.84	0.18868	0.223607	0.287054
3.2964	0.84	0.74	0.7	0.150997	0.02	0.200998
3.321	0.76	0.62	0.74	0.251396	0.418091	0.357771
3.3456	0.9	0.66	0.64	0.142829	0.22891	0.260768
3.3702	0.9	0.5	0.74	0.56356	0.242487	0.305287
3.3948	0.78	0.68	0.68	0.333467	0.04	0.219089
3.4194	0.5	1.04	0.82	0.116619	0.0894427	0.32
3.444	0.88	0.56	0.66	0.429418	0.02	0.32187
3.4686	0.92	0.9	0.72	0.162481	0.184391	0.243311
3.4932	0.74	0.78	0.66	0.214476	0.295296	0.442719
3.5178	0.7	0.62	0.82	0.107703	0.189737	0.342345
3.5424	1	0.68	0.82	0.0632456	0.12	0.426146
3.567	0.7	0.78	0.66	0.25923	0.229783	0.420476
3.5916	0.84	1.06	0.7	0.229783	0.220907	0.290517
3.6162	0.74	0.82	0.54	0.407922	0.134164	0.234094
3.6408	0.74	0.76	0.48	0.356651	0.0447214	0.354401
3.6654	0.82	0.86	0.72	0.145602	0.272764	0.386782
3.69	0.78	0.66	0.68	0.349285	0.190788	0.32187
3.7146	0.72	0.92	0.64	0.217256	0.272029	0.182209
3.7392	0.8	0.98	0.82	0.283549	0.10198	0.32311
3.7638	0.84	0.68	0.7	0.0979796	0.277849	0.390384
3.7884	0.84	0.72	0.74	0.280713	0.256905	0.374166
3.813	0.86	0.76	0.9	0.217256	0.325576	0.381051
3.8376	0.64	0.82	1.04	0.02	0.268328	0.269815
3.8622	1	0.44	0.38	0.17088	0.173205	0.251396
3.8868	0.96	0.82	0.9	0.400999	0.256125	0.520769
3.9114	0.74	0.8	0.66	0.128062	0.200998	0.279285
3.936	0.76	1.12	0.76	0.263059	0.311769	0.398497
3.9606	0.72	0.96	1.04	0.0447214	0.192873	0.335261
3.9852	1.04	0.82	0.76	0.0894427	0.121655	0.384708
4.0098	0.94	1.12	0.72	0.153623	0.220907	0.342345
4.0344	0.92	0.72	0.94	0.295296	0.30133	0.231517
4.059	1.04	1.02	0.62	0.145602	0.123288	0.236643
4.0836	0.78	0.9	1.08	0.128062	0.39598	0.145602
4.1082	1.1	0.94	0.92	0.388844	0.182209	0.460435
4.1328	0.9	0.94	0.9	0.24	0.19799	0.248193
4.1574	0.88	0.9	0.9	0.1	0.22	0.638122
4.182	0.86	0.72	0.8	0.200998	0.321248	0.224499
4.2066	1.02	0.76	0.84	0.14	0.368239	0.18868
4.2312	1	0.94	0.52	0.18868	0.428019	0.432666
4.2558	0.8	0.96	0.82	0.329848	0.169706	0.477074
4.2804	0.94	0.72	0.78	0.152315	0.156205	0.477493
4.305	1.08	1.16	0.86	0.116619	0.242487	0.356651
4.3296	1.04	0.92	0.9	0.268328	0.167332	0.397492
4.3542	1.08	1.12	0.78	0.333467	0.335857	0.408901
4.3788	1.44	1.28	0.98	0.30133	0.392938	0.305287
4.4034	1.14	0.96	0.68	0.286356	0.242487	0.305287
4.428	1.34	0.9	0.9	0.164924	0.192873	0.54037
4.4526	1.32	0.92	0.64	0.315595	0.22	0.373631
4.4772	0.92	1.06	1.3	0.269815	0.184391	0.420951
4.5018	1.14	0.92	0.7	0.220907	0.207846	0.456508
4.5264	1.12	0.92	1.14	0.382099	0.392938	0.441814
4.551	1.24	1.18	1.02	0.087178	0.224499	0.146969
4.5756	1.38	0.98	0.86	0.446766	0.162481	0.176635
4.6002	1.08	0.74	1.08	0.261534	0.166132	0.438634
4.6248	0.96	0.88	1.18	0.06	0.152315	0.698284
4.6494	1.02	1.1	0.96	0.392938	0.203961	0.608276
4.674	1.36	1.12	0.8	0.14	0.161245	0.345832
4.6986	1.14	1.08	1.04	0.244131	0.161245	0.401995
4.7232	1.28	1.2	1.12	0.38833	0.150997	0.320624
4.7478	1.26	0.72	1.06	0.345832	0.206882	0.480416
4.7724	1.28	1	1.18	0.072111	0.281425	0.32249
4.797	1.24	1.16	1.1	0.295296	0.176635	0.370945
4.8216	1.42	1.1	0.92	0.440454	0.263818	0.360555
4.8462	1.38	0.64	1.08	0.237487	0.281425	0.420476
4.8708	1.14	1.18	0.92	0.231517	0.126491	0.18868
4.8954	0.96	1.1	0.9	0.294618	0.172047	0.184391
4.92	1.4	1.08	1.14	0.0663325	0.224499	0.34
4.9446	1.42	1.1	1.22	0.128062	0.198997	0.458258
4.9692	1.3	1.24	1.14	0.12	0.362767	0.489898
4.9938	1.42	1.2	1.04	0.293939	0.123288	0.31496
5.0184	1.18	0.82	0.88	0.349857	0.116619	0.511468
5.043	1.3	1.2	1	0.164924	0.182209	0.146969
5.0676	1.3	1.22	1.04	0.340588	0.223607	0.351568
5.0922	1.32	0.88	1.32	0.132665	0.118322	0.456508
5.1168	1.16	1.06	0.94	0.12	0.129615	0.331662
5.1414	1.4	1.4	1.02	0.29189	0.34176	0.400999
5.166	1.64	1.54	1.2	0.161245	0.184391	0.561427
5.1906	1.62	1.18	1.04	0.286356	0.305941	0.463033
5.2152	1.54	1.18	0.84	0.244131	0.349285	0.284956
5.2398	1.12	0.96	1.24	0.244131	0.256905	0.342929
5.2644	1.28	1.12	1.06	0.269815	0.318748	0.483735
5.289	1.4	1.04	1.2	0.150997	0.234947	0.342345
5.3136	1.26	1.18	1.2	0.0916515	0.206882	0.501597
5.3382	1.46	0.92	1.08	0.06	0.30133	0.470744
5.3628	1.72	1.12	1.36	0.142829	0.261534	0.427551
5.3874	1.28	1.06	1.22	0.134164	0.172047	0.451221
5.412	1.74	1.16	0.94	0.181108	0.269815	0.507149
5.4366	1.48	1.26	1.12	0.344093	0.266833	0.274955
5.4612	1.48	1.16	0.86	0.141421	0.235797	0.220907
5.4858	1.26	1.08	1.1	0.362767	0.44587	0.501597
5.5104	1.34	1.34	1.12	0.538516	0.22	0.396989
5.535	1.46	1.4	1.4	0.274955	0.484974	0.350428
5.5596	1.44	1.24	1.26	0.22	0.316228	0.487032
5.5842	1.48	1.24	1.18	0.289137	0.0748331	0.43909
5.6088	1.28	1.22	1.28	0.192873	0.189737	0.311127
5.6334	1.66	1.06	1.02	0.221811	0.228035	0.409878
5.658	1.42	1.06	1.1	0.463033	0.22	0.553534
5.6826	1.58	1.28	1.34	0.174356	0.300666	0.601664
5.7072	1.46	1.4	1.18	0.328024	0.185472	0.401995
5.7318	1.36	1.44	1.3	0.200998	0.285657	0.240832
5.7564	1.84	1.24	1.14	0.363868	0.416653	0.490306
5.781	1.68	1.04	1.24	0.206882	0.0748331	0.505173
5.8056	1.6	1.3	1.22	0.142829	0.18868	0.292575
5.8302	1.72	1.18	1.3	0.0565685	0.116619	0.444072
5.8548	1.52	1.4	1.28	0.385227	0.231517	0.461736
5.8794	1.48	1.24	1.52	0.0894427	0.300666	0.514587
5.904	1.78	1.18	1.24	0.289828	0.297321	0.362767
5.9286	1.86	1.38	1.42	0.31496	0.291204	0.44
5.9532	1.62	1.46	1.24	0.200998	0.223607	0.432666
5.9778	1.68	1.34	1.3	0.200998	0.362767	0.44317
6.0024	1.54	1.5	1.52	0.0848528	0.377359	0.598999
6.027	1.64	1.5	1.42	0.209762	0.212603	0.402492
6.0516	1.76	1.32	1.06	0.254558	0.365513	0.402492
6.0762	1.46	1.18	1.42	0.185472	0.257682	0.223607
6.1008	1.84	1.58	1.3	0.349857	0.263059	0.261534
6.1254	1.5	1.46	1.48	0.394462	0.305941	0.642806
6.15	1.66	1.38	1.42	0.404475	0.234094	0.360555
6.1746	1.78	1.48	1.54	0.248998	0.362767	0.380526
6.1992	1.78	1.42	1.24	0.19799	0.341174	0.501597
6.2238	1.8	1.36	1.44	0.116619	0.162481	0.390384
6.2484	1.76	1.58	1.34	0.381576	0.253772	0.490306
6.273	1.9	1.44	1.54	0.034641	0.18868	0.449889
6.2976	1.7	1.6	1.58	0.0489898	0.394968	0.782304
6.3222	1.6	1.64	1.34	0.356651	0.19799	0.643739
6.3468	2.12	1.36	1.4	0.331662	0.46	0.501199
6.3714	1.7	1.48	1.42	0.240832	0.3	0.444072
6.396	1.92	1.44	1.38	0.274955	0.485798	0.346987
6.4206	1.9	1.4	1.4	0.266833	0.32619	0.498397
6.4452	2.08	1.28	1.46	0.34	0.328634	0.5004
6.4698	2.04	1.34	1.32	0.470744	0.146969	0.52
6.4944	2.1	1.42	1.4	0.256125	0.109545	0.38
6.519	1.68	1.46	1.22	0.0848528	0.272764	0.558928
6.5436	1.68	1.66	1.28	0.182209	0.172047	0.541849
6.5682	1.92	1.74	1.72	0.230651	0.214476	0.54074
6.5928	1.92	1.36	1.62	0.524976	0.215407	0.534416
6.6174	2.08	1.32	1.66	0.0894427	0.203961	0.40694
6.642	1.78	1.36	1.7	0.109545	0.244949	0.529906
6.6666	1.94	1.56	1.48	0.429418	0.181108	0.272029
6.6912	1.74	1.36	1.44	0.162481	0.350428	0.444522
6.7158	2.08	1.66	1.52	0.263818	0.271293	0.618061
6.7404	1.94	1.9	1.26	0.278568	0.242487	0.444072
6.765	1.92	1.6	1.22	0.297321	0.121655	0.49558
6.7896	1.82	1.5	1.54	0.10198	0.705691	0.475815
6.8142	2.04	1.5	1.02	0.36	0.453431	0.597997
6.8388	2.1	1.72	1.5	0.192873	0.272764	0.350999
6.8634	2.02	1.38	1.52	0.248193	0.503587	0.604649
6.888	1.76	1.36	1.6	0.212603	0.135647	0.572014
6.9126	2.02	1.68	1.32	0.326803	0.244949	0.549181
6.9372	2.06	1.28	1.74	0.14	0.260768	0.4005
6.9618	2	1.54	1.68	0.26	0.208806	0.49558
6.9864	2.12	1.36	1.44	0.235797	0.150997	0.31305
7.011	2.26	1.46	1.46	0.32187	0.320624	0.402989
7.0356	2.08	1.52	1.12	0.300666	0.0748331	0.554617
7.0602	2	1.54	1.64	0.1	0.344093	0.444522
7.0848	1.98	1.58	1.58	0.228035	0.456946	0.501597
7.1094	2	1.46	1.46	0.129615	0.244131	0.627694
7.134	2	1.7	1.5	0.0489898	0.447661	0.303315
7.1586	1.96	1.32	1.56	0.342345	0.340588	0.370945
7.1832	2.18	1.48	1.66	0.269072	0.392428	0.4005
7.2078	2.18	1.6	1.5	0.18	0.349285	0.464327
7.2324	1.84	1.7	1.8	0.128062	0.256905	0.29189
7.257	2.06	1.54	1.62	0.381051	0.331662	0.602993
7.2816	2.04	1.68	1.58	0.50951	0.189737	0.66873
7.3062	2.32	1.72	1.58	0.35609	0.377359	0.631823
7.3308	2.28	1.74	1.46	0.114891	0.247386	0.574804
7.3554	1.98	1.64	1.6	0.310483	0.438634	0.478748
7.38	1.86	1.62	1.38	0.35609	0.260768	0.550273
7.4046	1.84	1.74	1.54	0.310483	0.470744	0.549181
7.4292	2	1.58	1.5	0.128062	0.134164	0.679117
7.4538	2.2	1.96	1.76	0.297321	0.436807	0.364417
7.4784	1.9	1.98	1.64	0.345254	0.268328	0.449889
7.503	2.26	1.58	1.76	0.26	0.417612	0.613514
7.5276	2.2	1.64	1.56	0.231517	0.425206	0.644981
7.5522	2.38	1.46	1.5	0.185472	0.45607	0.658787
7.5768	2.16	1.8	1.62	0.216333	0.32249	0.467761
7.6014	2.24	1.6	1.7	0.307896	0.345832	0.526118
7.626	1.92	1.92	1.64	0.243311	0.340588	0.701997
7.6506	2.16	1.82	2.16	0.198997	0.34176	0.788923
7.6752	2.34	1.9	1.74	0.134164	0.466905	0.461736
7.6998	2.22	1.8	1.84	0.0282843	0.362767	0.60663
7.7244	2.3	1.96	1.58	0.0282843	0.22	0.407922
7.749	2.1	1.36	1.68	0.630872	0.330454	0.340588
7.7736	2.04	1.82	1.72	0.244131	0.390896	0.43909
7.7982	2.22	1.5	1.64	0.262298	0.416653	0.462169
7.8228	2.18	1.64	1.76	0.231517	0.409878	0.60696
7.8474	2.46	1.92	1.78	0.241661	0.358887	0.769675
7.872	2.1	1.8	1.8	0.149666	0.193907	0.358887
7.8966	2.4	1.76	1.78	0.207846	0.344674	0.329848
7.9212	2.06	1.88	1.72	0.260768	0.342345	0.444522
7.9458	2.2	1.88	1.66	0.234947	0.282843	0.514198
7.9704	2.36	1.92	1.76	0.269815	0.60531	0.31305
7.995	2.32	1.82	1.82	0.123288	0.416653	0.394968
8.0196	2.52	1.52	1.76	0.18868	0.234094	0.392428
8.0442	2.08	1.98	1.8	0.34	0.394462	0.52192
8.0688	2.48	2	1.74	0.344093	0.167332	0.460435
8.0934	2.3	1.84	1.62	0.328024	0.511468	0.544426
8.118	2.34	1.64	1.54	0.228035	0.274955	0.78256
8.1426	2.5	2.08	1.82	0.24	0.114891	0.791202
8.1672	2.44	1.92	1.74	0.134164	0.251396	0.615792
8.1918	2.38	1.94	1.96	0.256125	0.214476	0.594643
8.2164	2.46	1.92	1.68	0.253772	0.284253	0.223607
8.241	2.5	1.9	1.84	0.456508	0.306594	0.393954
8.2656	2.44	1.8	1.88	0.240832	0.200998	0.732393
8.2902	2.44	1.62	1.9	0.340588	0.19799	0.589576
8.3148	2.56	1.86	1.72	0.10198	0.434511	0.42
8.3394	2.34	1.64	1.92	0.269815	0.386782	0.416653
8.364	2.5	2.02	2.02	0.234094	0.200998	0.5004
8.3886	2.26	1.54	1.68	0.12	0.418091	0.60663
8.4132	2.42	2.06	1.76	0.156205	0.369865	0.557853
8.4378	2.32	1.9	1.78	0.269072	0.253772	0.367696
8.4624	2.58	2	1.8	0.396989	0.465618	0.491121
8.487	2.5	1.82	2.02	0.223607	0.31686	0.646838
8.5116	2.38	1.94	1.98	0.17088	0.451221	0.482079
8.5362	2.5	2.06	1.86	0.161245	0.349857	0.362767
8.5608	2.48	1.96	1.68	0.351568	0.39598	0.570263
8.5854	2.62	1.9	1.72	0.367151	0.310483	0.549181
8.61	2.38	1.9	1.9	0.146969	0.272029	0.430813
8.6346	2.22	1.72	1.9	0.372022	0.436807	0.613514
8.6592	2.34	2.12	1.84	0.373631	0.185472	0.566392
8.6838	2.42	2	1.84	0.195959	0.289137	0.630555
8.7084	2.42	1.66	1.88	0.377359	0.335261	0.688477
8.733	2.66	2	1.92	0.0447214	0.349857	0.642806
8.7576	2.56	1.8	1.82	0.0894427	0.219089	0.584466
8.7822	2.56	2.24	1.76	0.203961	0.189737	0.440908
8.8068	2.54	1.94	1.46	0.250599	0.339411	0.393446
8.8314	2.12	2	1.84	0.208806	0.34176	0.667832
8.856	2.9	1.82	1.7	0.392428	0.414246	0.487032
8.8806	2.26	2.06	1.68	0.278568	0.315595	0.848528
8.9052	2.24	2.08	1.8	0.263059	0.244131	0.725259
8.9298	2.66	2.08	1.8	0.241661	0.269072	0.520384
8.9544	2.48	1.84	1.86	0.331662	0.373631	0.582409
8.979	2.72	1.74	1.84	0.30133	0.413763	0.62514
9.0036	2.84	1.94	1.76	0.164924	0.172047	0.509902
9.0282	2.54	1.72	2.28	0.45607	0.406448	0.549545
9.0528	2.7	2.28	2.04	0.416173	0.406448	0.826075
9.0774	2.7	1.94	1.7	0.22891	0.302655	0.792212
9.102	2.8	1.8	2.08	0.451664	0.342929	0.714703
9.1266	2.56	2.08	1.96	0.328024	0.444522	0.692243
9.1512	2.62	1.92	1.84	0.128062	0.247386	0.593633
9.1758	2.84	1.86	1.92	0.30133	0.134164	0.679412
9.2004	2.52	1.92	1.9	0.213542	0.345832	0.416653
9.225	2.38	1.86	2.1	0.358329	0.438634	0.412311
9.2496	2.52	1.98	2.16	0.440908	0.305287	0.515752
9.2742	2.74	2	2.14	0.161245	0.406448	0.4
9.2988	2.72	2.14	1.96	0.321248	0.461736	0.876812
9.3234	2.58	1.98	2.1	0.5004	0.428019	0.584466
9.348	2.78	2.28	2.2	0.293939	0.384187	0.48
9.3726	2.74	2.02	2.18	0.286356	0.369324	0.621289
9.3972	2.74	2.16	2	0.573411	0.145602	0.573062
9.4218	2.5	2.2	2.16	0.32311	0.166132	0.501597
9.4464	2.7	2.02	1.9	0.184391	0.386782	0.782049
9.471	2.84	2.22	2.26	0.303315	0.261534	0.590593
9.4956	2.84	2.3	2.24	0.146969	0.282843	0.532917
9.5202	2.78	1.84	2.02	0.22891	0.19799	0.38
9.5448	2.68	2.24	1.88	0.38833	0.339411	0.697711
9.5694	2.98	1.98	2.18	0.150997	0.176635	0.588897
9.594	2.82	2.24	1.94	0.204939	0.362215	0.611882
9.6186	2.84	2.1	1.98	0.227156	0.321248	0.684398
9.6432	2.82	2.28	2.16	0.272764	0.0848528	0.697997
9.6678	2.88	2.16	2.22	0.42	0.283549	0.766551
9.6924	2.72	2.1	1.82	0.263818	0.26	0.600333
9.717	2.78	2.1	1.94	0.123288	0.22891	0.405463
9.7416	3.14	1.62	2.04	0.200998	0.412795	0.621611
9.7662	2.64	1.92	2.08	0.43909	0.342929	0.538516
9.7908	2.66	2.26	2.22	0.1	0.491935	0.781025
9.8154	2.86	2.34	1.92	0.12	0.200998	0.573062
9.84	3.04	2.36	2.18	0.268328	0.453431	0.59397
9.8646	2.7	1.94	2.3	0.388844	0.392938	0.491121
9.8892	2.74	2.32	1.7	0.224499	0.342929	0.642806
9.9138	2.56	2.18	2.02	0.214476	0.362767	0.822435
9.9384	2.56	2.04	2.12	0.134164	0.420476	0.648383
9.963	2.98	2.34	2.2	0.0748331	0.377359	0.891291
9.9876	2.74	2.36	2.24	0.183303	0.432204	0.680588
10.0122	2.64	2.26	2.2	0.332866	0.566392	0.710211
10.0368	2.74	2.2	2.1	0.372022	0.466905	0.683813
10.0614	2.5	2.28	2.1	0.176635	0.20199	0.939361
10.086	2.84	2.12	1.98	0.342345	0.544059	0.60564
10.1106	2.64	2.04	2.04	0.212603	0.40398	0.80399
10.1352	2.84	2.5	2.5	0.235797	0.331662	0.793473
10.1598	2.68	2.16	1.72	0.483322	0.286356	0.597662
10.1844	3.08	2.26	2.24	0.18	0.363318	0.63435
10.209	3.02	2.42	2.2	0.46	0.332866	0.762365
10.2336	3.08	2.02	1.96	0.31686	0.32249	0.632772
10.2582	3	2.46	2.16	0.440454	0.630872	0.575152
10.2828	2.94	2.28	2.04	0.305287	0.241661	0.669925
10.3074	2.8	2.38	1.92	0.072111	0.253772	0.734847
10.332	2.98	2.28	2.1	0.215407	0.44317	0.765506
10.3566	2.76	2.48	2.32	0.3	0.212603	0.582752
10.3812	3	2.12	2.46	0.463465	0.109545	0.549545
10.4058	2.86	2.08	1.98	0.15748	0.367696	0.768895
10.4304	3.1	1.84	2.28	0.22891	0.422374	0.688477
10.455	2.96	2.32	2.06	0.215407	0.212603	0.717217
10.4796	3.14	2.04	2.08	0.181108	0.50636	0.812158
10.5042	2.8	2.1	2.18	0.0748331	0.332866	0.687314
10.5288	2.88	2.04	2.06	0.50636	0.328024	0.824136
10.5534	3.04	1.96	2.26	0.404969	0.260768	0.79019
10.578	3.04	2.38	2.24	0.0848528	0.365513	0.752064
10.6026	2.74	2.42	1.98	0.386782	0.633719	0.714143
10.6272	3.12	2.36	2.32	0.217256	0.393446	0.653299
10.6518	2.82	2.54	2.26	0.0824621	0.268328	0.616441
10.6764	3.24	2.38	2.24	0.468188	0.229783	0.732666
10.701	3.12	2.5	2.24	0.238328	0.359444	0.583095
10.7256	2.98	2.34	2.34	0.406448	0.240832	0.701142
10.7502	3.02	2.32	2.24	0.420951	0.353836	0.950999
10.7748	2.96	2.56	2.22	0.18868	0.340588	0.926715
10.7994	2.98	2.3	2.3	0.247386	0.381051	0.844748
10.824	2.96	2.42	2.26	0.164924	0.227156	0.528394
10.8486	2.86	2.06	2.38	0.412795	0.330454	0.74027
10.8732	3.16	2.48	2.16	0.596657	0.335261	0.855336
10.8978	2.84	2.42	2.32	0.212603	0.240832	0.766551
10.9224	2.78	2.72	2.22	0.305287	0.253772	0.747797
10.947	3.06	2.24	2.34	0.303315	0.303315	0.595987
10.9716	3.02	2.32	2.1	0.0282843	0.56285	0.821949
10.9962	3.04	2.34	2.32	0.4005	0.360555	0.493153
11.0208	2.96	2.72	1.84	0.142829	0.404969	0.806226
11.0454	3.24	2.3	2.34	0.251396	0.272029	0.617414
11.07	3.3	2.34	2.24	0.3	0.345832	0.69685
11.0946	3.18	2.36	2.08	0.146969	0.34	0.660606
11.1192	2.96	2.68	2.34	0.335261	0.465618	0.67082
11.1438	3.18	2.78	2.28	0.193907	0.447661	0.806226
11.1684	3.26	2.3	2.44	0.31241	0.233238	0.86741
11.193	2.92	2.28	2.48	0.275681	0.416653	0.661513
11.2176	3.02	2.42	2.22	0.517301	0.267582	0.711618
11.2422	3.22	2.32	2.48	0.335857	0.310483	0.769935
11.2668	3.08	2.56	2.26	0.563205	0.354401	0.687605
11.2914	3.12	2.6	1.98	0.0824621	0.475815	0.662722
11.316	3.02	2.28	2.5	0.334664	0.354401	0.626418
11.3406	3.24	2.26	2.5	0.406448	0.285657	0.746726
11.3652	3.42	2.36	2.54	0.484149	0.38833	0.458258
11.3898	3.22	2.44	2.44	0.35609	0.291204	0.541849
11.4144	3.26	2.52	2.24	0.241661	0.244131	0.77666
11.439	3.02	2.7	2.2	0.181108	0.38833	0.665132
11.4636	3	2.48	2.66	0.254558	0.5	0.733485
11.4882	3.04	2.34	2.3	0.220907	0.234947	0.770714
11.5128	3.12	2.46	2.46	0.231517	0.420476	0.948472
11.5374	3.14	2.64	2.56	0.208806	0.4005	0.809197
11.562	3.06	2.48	2.38	0.297321	0.308545	0.639375
11.5866	3.18	2.48	2.52	0.332866	0.362215	0.669627
11.6112	3.48	2.2	2.56	0.149666	0.266083	0.446766
11.6358	3.04	2.42	2.22	0.466905	0.307896	0.621289
11.6604	3.4	2.48	2.58	0.43359	0.279285	0.878863
11.685	3.5	2.5	2.6	0.404969	0.451221	0.744849
11.7096	2.92	2.48	2.72	0.45299	0.509902	0.681175
11.7342	3.26	2.58	2.24	0.354401	0.507937	0.762627
11.7588	3.24	2.74	2.26	0.261534	0.354401	0.6
11.7834	3.16	2.82	2.4	0.220907	0.406448	0.928655
11.808	3.2	2.66	2.28	0.464327	0.379473	0.742698
11.8326	3.38	2.52	2.34	0.316228	0.363318	0.581722
11.8572	3.14	2.42	2.6	0.458258	0.424735	0.865563
11.8818	3.18	2.44	2.4	0.254558	0.453431	0.651153
11.9064	3.16	2.56	2.38	0.353836	0.223607	0.839285
11.931	3.18	2.76	2.3	0.369324	0.430813	0.641561
11.9556	3.3	2.46	2.4	0.205913	0.364966	0.864639
11.9802	3.5	3	2.26	0.297993	0.420476	0.746726
12.0048	3.52	2.64	2.5	0.0916515	0.34176	0.917824
12.0294	3.22	2.44	2.48	0.18868	0.471169	0.830662
12.054	3.1	2.44	2.52	0.248193	0.56356	0.751532
12.0786	3.42	2.56	2.58	0.267582	0.38	0.893308
12.1032	3.3	2.74	2.38	0.320624	0.369865	0.818046
12.1278	3.4	2.74	2.6	0.269072	0.662118	0.858836
12.1524	3.38	2.74	2.4	0.146969	0.223607	1.00737
12.177	3.46	2.56	2.58	0.367696	0.5004	0.614817
12.2016	3.14	2.8	2.42	0.352136	0.437264	0.784602
12.2262	3.22	2.7	2.78	0.621289	0.297993	0.888144
12.2508	3.5	2.9	2.3	0.316228	0.404969	0.695414
12.2754	3.28	2.82	2.56	0.269072	0.40939	0.769935
12.3	3.48	2.44	2.52	0.15748	0.266083	0.98813
12.3246	3.36	2.62	2.88	0.310483	0.412795	1.05679
12.3492	3.6	2.54	2.5	0.324962	0.29189	0.870402
12.3738	3.34	2.82	2.48	0.353836	0.335261	0.746458
12.3984	3.32	2.64	2.58	0.453431	0.437264	0.723049
12.423	3.34	2.72	2.48	0.419524	0.390384	0.864407
12.4476	3.46	2.98	2.6	0.350999	0.353836	0.843801
12.4722	3.3	2.44	2.54	0.231517	0.44317	0.723602
12.4968	3.4	2.58	2.7	0.660303	0.462169	0.97591
12.5214	3.34	2.56	2.62	0.224499	0.287054	0.681175
12.546	3.44	2.64	2.58	0.756042	0.466905	1.08757
12.5706	3.48	2.56	2.34	0.467333	0.620322	0.923688
12.5952	3.34	2.72	2.72	0.196977	0.407922	0.867179
12.6198	3.3	2.66	2.5	0.242487	0.505964	0.672012
12.6444	3.42	2.4	2.94	0.419524	0.243311	0.86093
12.669	3.66	2.76	2.46	0.454313	0.428486	0.767594
12.6936	3.62	2.86	2.56	0.451221	0.392938	0.759474
12.7182	3.36	2.94	2.54	0.06	0.588897	0.822192
12.7428	3.56	2.58	2.72	0.412311	0.216333	0.970155
12.7674	3.44	2.94	2.74	0.289137	0.269072	0.77201
12.792	3.66	2.92	2.62	0.674981	0.529528	0.883855
12.8166	3.42	2.6	2.6	0.344093	0.463033	0.901998
12.8412	3.48	2.64	2.6	0.200998	0.1	0.746726
12.8658	3.24	2.66	2.72	0.651153	0.346987	0.812404
12.8904	3.42	3.3	2.8	0.506754	0.286356	1.01469
12.915	3.36	2.6	2.44	0.246577	0.400999	0.821219
12.9396	3.54	2.52	2.42	0.123288	0.310483	0.717217
12.9642	3.36	2.98	2.7	0.176635	0.365513	1.07145
12.9888	3.32	2.82	2.74	0.720833	0.368782	0.92693
13.0134	3.4	3.02	2.78	0.440908	0.359444	0.835464
13.038	3.38	2.76	2.9	0.193907	0.550636	0.722496
13.0626	3.74	2.76	2.4	0.518845	0.408412	0.725534
13.0872	3.56	2.98	2.56	0.235797	0.718053	0.941913
13.1118	3.62	3.02	2.76	0.250599	0.456508	0.683813
13.1364	3.46	2.84	2.54	0.440908	0.337639	0.840238
13.161	3.48	2.86	2.82	0.523832	0.354401	0.744849
13.1856	3.72	2.92	2.76	0.269072	0.52	0.626099
13.2102	3.72	2.84	2.66	0.32619	0.457384	0.940851
13.2348	3.58	2.88	2.78	0.384708	0.532917	0.753923
13.2594	3.74	2.9	2.66	0.534416	0.648074	0.802745
13.284	3.54	2.76	2.7	0.311769	0.392938	0.826317
13.3086	3.62	2.7	2.56	0.334664	0.444072	0.885889
13.3332	3.32	2.8	2.68	0.181108	0.442719	1.08388
13.3578	3.68	2.9	2.82	0.284253	0.503984	0.942125
13.3824	3.78	3	2.6	0.880227	0.438634	0.920869
13.407	3.64	2.78	2.88	0.300666	0.390896	0.832106
13.4316	3.64	3.02	2.62	0.19799	0.184391	0.868332
13.4562	3.78	2.92	2.52	0.437264	0.402989	0.860233
13.4808	3.74	2.9	2.72	0.329848	0.472017	0.808455
13.5054	3.92	3.1	2.36	0.56	0.318119	0.914986
13.53	3.68	3	2.68	0.602993	0.462169	0.819756
13.5546	3.7	3.18	2.9	0.344093	0.410853	0.762627
13.5792	3.38	2.76	2.98	0.195959	0.491935	0.984073
13.6038	3.7	2.64	2.84	0.34	0.511468	0.886115
13.6284	3.8	2.9	2.4	0.368239	0.263059	0.846877
13.653	3.54	2.76	2.78	0.369865	0.467333	0.923472
13.6776	3.78	2.96	2.56	0.581378	0.443621	0.976524
13.7022	3.5	2.64	2.64	0.417612	0.289137	0.773046
13.7268	3.58	3.2	2.6	0.289137	0.345254	0.992169
13.7514	3.82	2.96	2.6	0.489898	0.463897	0.960417
13.776	3.76	2.76	2.8	0.812158	0.263818	0.985089
13.8006	3.56	2.96	2.76	0.563205	0.486621	0.940213
13.8252	3.9	3.08	2.86	0.369324	0.332265	0.874757
13.8498	3.44	3	2.84	0.708802	0.231517	1.22523
13.8744	3.62	2.84	2.66	0.219089	0.349285	0.690507
13.899	3.4	2.9	2.84	0.386782	0.474552	0.709648
13.9236	3.68	3.08	2.78	0.453431	0.424735	1.05906
13.9482	3.64	2.74	2.94	0.49679	0.460869	0.901998
13.9728	3.72	3.28	2.78	0.461736	0.506754	1.02
13.9974	3.6	3.12	2.88	0.588558	0.52192	0.792465
14.022	3.96	2.88	2.68	0.250599	0.406448	0.946784
14.0466	3.62	2.86	2.9	0.529528	0.434971	0.965401
14.0712	3.66	3.04	2.86	0.325576	0.404969	1.08757
14.0958	3.54	3.22	2.94	0.311127	0.60597	1.13789
14.1204	3.76	3.28	2.78	0.32619	0.554977	0.855336
14.145	3.76	2.88	2.7	0.460435	0.544794	0.549181
14.1696	3.86	2.98	2.8	0.409878	0.397492	0.844038
14.1942	3.92	3	2.76	0.315595	0.456508	0.783071
14.2188	3.94	2.98	3.06	0.212603	0.424735	0.960833
14.2434	3.8	3.22	2.92	0.272764	0.390384	0.743236
14.268	3.72	3.06	2.8	0.388844	0.441814	1.0004
14.2926	3.7	2.92	2.84	0.467333	0.364966	0.965194
14.3172	3.62	3.04	2.86	0.200998	0.526498	0.790443
14.3418	3.64	3.22	3	0.479166	0.387814	0.8
14.3664	3.8	3	2.9	0.509902	0.351568	1.03325
14.391	4.02	2.82	2.9	0.28	0.38	0.958749
14.4156	3.82	3.08	2.84	0.412795	0.5004	0.880682
14.4402	3.7	3.08	2.84	0.161245	0.278568	0.987522
14.4648	3.9	2.88	2.98	0.405463	0.40398	1.08185
14.4894	3.96	3.1	3.08	0.272764	0.441814	1.002
14.514	3.74	3.32	2.74	0.161245	0.529528	1.22327
14.5386	3.82	3	2.96	0.372022	0.528015	1.16344
14.5632	4.14	3.08	3.08	0.340588	0.460435	0.878408
14.5878	3.84	3.02	2.92	0.385227	0.366606	1.04192
14.6124	3.66	3.06	3.12	0.424735	0.695989	1.18844
14.637	3.72	3.04	2.92	0.50636	0.418091	1.16447
14.6616	3.96	2.76	2.7	0.1	0.447661	1.00499
14.6862	3.82	3.12	3.1	0.24	0.427551	1.05546
14.7108	3.92	3.16	3.06	0.329848	0.300666	0.970979
14.7354	3.9	3.04	2.94	0.244949	0.303315	1.20482
14.76	3.72	3.36	3.04	0.372022	0.474552	1.10905
14.7846	3.74	2.94	2.9	0.32	0.384708	0.972625
14.8092	3.78	2.92	2.74	0.467761	0.19799	1.1442
14.8338	3.8	3.12	3	0.489898	0.367696	0.865794
14.8584	3.96	3.18	3.04	0.485798	0.448999	1.03131
14.883	4.04	2.96	3.08	0.583438	0.294618	1.12161
14.9076	3.98	3.32	2.72	0.364966	0.501996	0.907965
14.9322	4.04	3.36	3.16	0.518845	0.420476	0.864176
14.9568	3.72	2.76	2.98	0.433128	0.351568	0.965401
14.9814	3.86	3.32	2.94	0.563205	0.412311	0.918695
15.006	4	3.12	3.26	0.42	0.267582	1.12446
15.0306	4.02	3.4	3.04	0.340588	0.209762	0.988332
15.0552	3.92	3.14	3.2	0.31496	0.40398	1.08259
15.0798	4.06	3.22	3.14	0.345832	0.484562	1.04938
15.1044	3.88	3.2	3.1	0.50636	0.404969	0.985089
15.129	3.7	3.46	2.94	0.373631	0.509902	0.911482
15.1536	3.92	3.1	3.04	0.369865	0.386782	1.20681
15.1782	3.9	3.24	3.04	0.384708	0.4219	1.1
15.2028	4.22	3.22	3.14	0.527636	0.392938	1.18676
15.2274	3.98	3.32	3.04	0.382623	0.386264	1.15689
15.252	4.12	3.26	2.76	0.671714	0.216333	1.17729
15.2766	4.2	3.14	3.32	0.507543	0.6456	1.07275
15.3012	4.1	3.18	3.18	0.32311	0.601332	0.960833
15.3258	4.1	3.08	3.02	0.19799	0.329848	1.30307
15.3504	4.02	3.32	3.16	0.584466	0.575152	0.786384
15.375	3.98	3.06	3.26	0.32619	0.300666	0.996393
15.3996	3.88	3.48	3.12	0.4005	0.440908	1.0787
15.4242	4.02	3.26	2.8	0.183303	0.437264	1.0139
15.4488	4.16	3.34	2.94	0.380526	0.487032	0.981631
15.4734	3.96	3.36	2.84	0.494368	0.460435	1.16276
15.498	3.96	3.42	2.9	0.541849	0.310483	1.10815
15.5226	4.02	3.38	2.86	0.386782	0.26	0.772787
15.5472	4.28	3.18	3.06	0.357771	0.698856	1.2
15.5718	3.86	3.5	2.96	0.584466	0.470744	1.14018
15.5964	4.18	3.36	3.28	0.283549	0.410853	1.08683
15.621	3.94	3.1	2.98	0.517301	0.485386	1.01627
15.6456	3.92	3.26	3.34	0.469894	0.342345	1.33162
15.6702	3.98	3.26	3.1	0.280713	0.553173	1.18491
15.6948	4.12	3.36	3.04	0.44587	0.367151	1.1655
15.7194	4.16	3.36	3.28	0.31496	0.431741	1.14035
15.744	3.98	3.28	3.12	0.318748	0.344674	1.34253
15.7686	4.08	3.28	2.98	0.475395	0.261534	1.12463
15.7932	4.06	3.58	3.08	0.257682	0.518845	1.16927
15.8178	4.2	3.64	3.08	0.24	0.409878	1.05565
15.8424	3.92	3.24	3.1	0.54	0.444072	1.18017
15.867	4.02	3.34	3.26	0.498799	0.490306	1.22801
15.8916	4.3	3.24	3.1	0.286356	0.392938	1.06696
15.9162	4.16	3.16	3	0.485386	0.45607	1.14035
15.9408	4.26	3.24	2.84	0.554977	0.412311	1.10073
15.9654	4.06	3.36	3.26	0.423792	0.482079	1.10526
15.99	4.44	3.18	3.14	0.51614	0.510686	0.950579
16.0146	4.1	3.06	3.2	0.328634	0.553173	1.22082
16.0392	4.14	3.38	3.06	0.468188	0.243311	1.20416
16.0638	4.08	3.28	3.36	0.464327	0.480416	1.1342
16.0884	3.98	3.1	3.08	0.394968	0.460869	1.2005
16.113	4	3.28	3.22	0.506754	0.469042	0.868562
16.1376	4	3.2	3.24	0.493964	0.455192	0.981835
16.1622	4.18	3.34	3.4	0.370945	0.380526	1.10236
16.1868	4.04	3.52	3.04	0.368782	0.42	1.18676
16.2114	4.12	3.18	3.3	0.335857	0.373631	1.19432
16.236	4.5	3.3	3.22	0.640312	0.503587	1.00399
16.2606	4.22	3.4	3.3	0.223607	0.732393	1.24595
16.2852	4.2	3.5	3.32	0.328024	0.356651	1.10381
16.3098	4.28	3.66	3.54	0.224499	0.584466	1.35322
16.3344	4.34	3.56	3.14	0.585491	0.466905	1.06189
16.359	4.02	3.44	3.36	0.716659	0.236643	1.38058
16.3836	4.14	3.54	3.04	0.318119	0.451221	1.30935
16.4082	3.92	3.46	3.3	0.32249	0.643117	1.32605
16.4328	4.1	3.52	3.42	0.468188	0.373631	1.43388
16.4574	4.22	3.18	3.5	0.381576	0.591946	1.26016
16.482	4.24	3.5	3.56	0.519615	0.482494	1.11176
16.5066	4	3.4	3.26	0.411825	0.393446	1.35263
16.5312	4.28	3.66	3.06	0.488262	0.32311	1.21227
16.5558	4.22	3.58	3.44	0.404475	0.545894	1.23386
16.5804	4.28	3.44	3.42	0.477912	0.523068	1.06977
16.605	4.28	3.54	3.08	0.292575	0.480833	1.17813
16.6296	4.12	3.4	3.34	0.196977	0.360555	1.08074
16.6542	4.16	3.36	3.4	0.372022	0.32619	1.18693
16.6788	4.24	3.6	3.28	0.40694	0.374166	1.07107
16.7034	4.1	3.28	3.4	0.593633	0.365513	1.06995
16.728	3.94	3.42	3.36	0.353836	0.504777	1.05622
16.7526	4.36	3.7	3.38	0.475815	0.289137	1.43248
16.7772	4.3	3.44	3.28	0.589576	0.365513	1.09581
16.8018	4.44	3.66	3.38	0.428019	0.498397	1.06771
16.8264	4.24	3.64	3.32	0.669627	0.577581	1.22327
16.851	3.94	3.24	3.38	0.517301	0.750999	1.08609
16.8756	4.48	3.68	3.32	0.517301	0.412311	1.04785
16.9002	4.24	3.74	3.36	0.487442	0.456946	1.25571
16.9248	4.18	3.38	3.28	0.181108	0.488262	1.2627
16.9494	4.08	3.62	3.16	0.485798	0.440908	1.00817
16.974	4.28	3.2	3.26	0.572364	0.380526	1.34432
16.9986	4.16	3.3	3.28	0.203961	0.571664	1.34432
17.0232	4.36	3.1	3.34	0.457384	0.69455	1.17167
17.0478	4.52	3.42	3.26	0.44	0.369324	1.26127
17.0724	4.34	3.2	2.98	0.561427	0.614817	1.12303
17.097	4.24	3.5	3.68	0.444072	0.461736	1.14088
17.1216	4.56	3.6	3.76	0.483735	0.46	1.0824
17.1462	4.24	3.74	3.18	0.260768	0.543691	1.41421
17.1708	4.14	3.54	3.5	0.484562	0.562139	1.17712
17.1954	4.56	3.42	3.4	0.525738	0.511468	1.42745
17.22	4.3	3.64	2.98	0.451221	0.59127	1.17354
17.2446	4.34	3.64	3.62	0.532917	0.32619	1.27656
17.2692	4.44	3.64	3.44	0.752064	0.431741	1.15672
17.2938	4.24	3.66	3.3	0.448107	0.458258	1.12232
17.3184	4.32	3.54	3.4	0.223607	0.652993	1.27405
17.343	4.38	3.52	3.22	0.24	0.782304	1.08665
17.3676	4.28	4.02	3.5	0.303315	0.667533	1.19147
17.3922	4.14	3.92	3.64	0.394462	0.423792	1.20333
17.4168	4.32	3.5	3.56	0.62	0.505964	1.25028
17.4414	4.54	3.56	3.7	0.611228	0.384708	1.20681
17.466	4.52	3.3	4	0.349857	0.627694	1.34863
17.4906	4.38	3.74	3.08	0.553173	0.4	1.13508
17.5152	4.3	3.56	3.38	0.45607	0.449444	1.15482
17.5398	4.4	3.68	3.62	0.461303	0.344674	1.29012
17.5644	4.36	3.7	3.74	0.386782	0.596992	1.43513
17.589	4.08	3.52	2.92	0.31305	0.362767	1.08536
17.6136	4.44	3.56	3.32	0.316228	0.432666	1.14088
17.6382	4.38	3.62	3.24	0.275681	0.66242	1.21934
17.6628	4.36	3.54	3.28	0.303315	0.622896	1.18693
17.6874	4.64	3.46	3.24	0.482494	0.558928	1.4193
17.712	4.52	3.44	3.52	0.550273	0.442719	1.39442
17.7366	4.5	3.72	3.38	0.417133	0.440454	1.55345
17.7612	4.34	3.72	3.52	0.555698	0.460435	1.10291
17.7858	4.48	3.72	3.28	0.794481	0.461736	1.10526
17.8104	4.34	3.86	3.58	0.428019	0.547723	1.20216
17.835	4.36	3.44	3.02	0.463033	0.484149	1.42169
17.8596	4.44	3.54	3.44	0.412795	0.509902	1.27028
17.8842	4.28	3.6	3.62	0.427551	0.153623	1.26791
17.9088	4.56	3.6	3.4	0.472017	0.653299	1.41605
17.9334	4.3	3.7	3.06	0.488262	0.532917	1.59975
17.958	4.54	3.9	3.3	0.440908	0.482494	1.32151
17.9826	4.4	3.66	3.76	0.43909	0.358329	1.05717
18.0072	4.56	3.78	3.28	0.596657	0.392938	1.32015
18.0318	4.26	3.54	3.18	0.531789	0.426146	1.2657
18.0564	4.42	3.6	3.6	0.418091	0.563915	1.37594
18.081	4.6	3.98	3.56	0.554617	0.444072	1.40911
18.1056	4.36	3.5	3.42	0.35609	0.524976	1.1822
18.1302	4.6	3.72	3.66	0.227156	0.494773	1.27781
18.1548	4.52	3.62	3.64	0.43909	0.441814	1.18794
18.1794	4.48	3.7	3.52	0.432204	0.560714	1.12872
18.204	4.64	3.76	3.4	0.751798	0.481248	1.43024
18.2286	4.56	3.84	3.14	0.466905	0.554977	1.24081
18.2532	4.58	3.74	3.1	0.586856	0.414246	1.06602
18.2778	4.64	3.82	3.48	0.47244	0.501199	1.04938
18.3024	4.68	3.4	3.8	0.81388	0.544426	1.12018
18.327	4.26	3.78	3.78	0.635295	0.385227	1.27577
18.3516	4.38	3.84	3.6	0.417133	0.44317	1.2182
18.3762	4.42	3.98	3.44	0.673498	0.501597	1.3891
18.4008	4.66	3.68	3.54	0.630555	0.451221	1.29769
18.4254	4.66	3.84	3.2	0.438634	0.581722	1.27295
18.45	4.68	3.84	3.5	0.32311	0.456946	1.32755
18.4746	4.52	3.88	3.48	0.412311	0.644981	1.46055
18.4992	4.24	4.06	3.38	0.534041	0.514198	1.32499
18.5238	4.54	3.7	3.92	0.613514	0.486621	1.253
18.5484	4.38	3.86	3.62	0.65909	0.345832	1.32605
18.573	4.52	3.74	3.42	0.447661	0.338231	1.27718
18.5976	4.58	4.1	3.88	0.585833	0.490306	1.40556
18.6222	4.6	3.9	3.88	0.566039	0.465618	1.30767
18.6468	4.64	3.56	3.62	0.381576	0.477493	1.32272
18.6714	4.72	3.78	3.44	0.514198	0.520384	1.36088
18.696	4.64	3.9	3.46	0.487032	0.354401	1.6456
18.7206	4.82	3.6	3.9	0.503587	0.451221	1.38477
18.7452	4.58	3.9	3.88	0.501996	0.485386	1.13772
18.7698	4.9	3.86	3.36	0.501597	0.621289	1.28156
18.7944	4.44	3.84	3.48	0.643739	0.61384	1.46233
18.819	4.54	3.96	3.52	0.575847	0.635925	1.44347
18.8436	4.6	3.72	3.6	0.577235	0.523832	1.34119
18.8682	4.6	3.98	3.32	0.682642	0.581378	1.34239
18.8928	4.68	3.8	3.52	0.40694	0.507149	1.32378
18.9174	4.94	4	3.72	0.463033	0.503984	1.16585
18.942	4.6	3.66	3.66	0.398497	0.436807	1.37899
18.9666	4.66	3.84	3.66	0.557136	0.5	1.26063
18.9912	4.98	3.82	3.38	0.722772	0.53963	1.3666
19.0158	4.64	3.62	3.52	0.543323	0.520384	1.18979
19.0404	4.6	3.98	3.36	0.774855	0.435431	1.44083
19.065	4.64	3.72	3.96	0.340588	0.5004	1.42239
19.0896	5.06	4.02	3.62	0.56356	0.487442	1.41435
19.1142	4.56	3.86	3.78	0.56921	0.713863	1.32015
19.1388	4.88	4.1	3.54	0.542586	0.742159	1.48607
19.1634	4.82	3.94	3.44	0.62514	0.541479	1.33507
19.188	4.72	3.96	3.46	0.50319	0.54074	1.26412
19.2126	4.58	3.94	3.86	0.734575	0.504777	1.5225
19.2372	4.54	3.76	3.7	0.412795	0.565685	1.32575
19.2618	4.62	4.16	3.78	0.485386	0.521536	1.22556
19.2864	4.72	3.82	3.54	0.602993	0.88	1.37986
19.311	4.82	3.9	3.66	0.277849	0.52192	1.18068
19.3356	4.7	3.88	3.42	0.303315	0.526118	1.45588
19.3602	4.68	3.82	3.72	0.412311	0.4219	1.31362
19.3848	4.56	3.72	3.76	0.483735	0.647765	1.42239
19.4094	4.84	3.88	3.82	0.571664	0.404969	1.50453
19.434	4.82	3.86	3.8	0.566745	0.504777	1.31621
19.4586	4.54	3.98	4.18	0.514198	0.607289	1.42576
19.4832	4.54	3.58	3.88	0.532917	0.69455	1.47214
19.5078	4.6	4.02	4	0.349857	0.560357	1.58051
19.5324	4.48	3.72	3.82	0.557853	0.611228	1.29938
19.557	4.56	4.08	4.18	0.313688	0.74135	1.36147
19.5816	4.72	4.08	3.8	0.597997	0.408412	1.44859
19.6062	4.84	4.16	3.9	0.54074	0.428019	1.45822
19.6308	4.6	4	4.06	0.647765	0.329848	1.44803
19.6554	4.86	4.04	4.06	0.575847	0.639062	1.51605
19.68	5.08	3.76	3.78	0.628013	0.54074	1.34551
19.7046	4.84	4.08	3.74	0.726911	0.432666	1.52696
19.7292	4.76	3.92	3.84	0.595987	0.488262	1.34075
19.7538	4.72	4.2	3.96	0.664831	0.665132	1.44069
19.7784	4.8	3.82	3.84	0.6	0.658787	1.64548
19.803	4.9	3.96	3.8	0.534041	0.467761	1.3394
19.8276	5.04	3.76	3.74	0.65238	0.526118	1.24274
19.8522	4.84	4.16	3.68	0.64405	0.655134	1.602
19.8768	4.84	3.96	3.92	0.328634	0.447661	1.41336
19.9014	4.9	4.14	4.14	0.700286	0.492341	1.44624
19.926	4.96	3.96	3.96	0.354965	0.365513	1.54065
19.9506	4.8	3.98	3.82	0.62514	0.488672	1.46492
19.9752	4.86	4.1	4	0.566039	0.404969	1.29136
19.9998	4.56	3.92	3.66	0.758156	0.482079	1.46219
20.0244	4.68	3.94	3.76	0.547723	0.805481	1.1749
20.049	4.88	4.14	3.86	0.345832	0.440908	1.50333
20.0736	4.76	3.9	3.78	0.537401	0.369324	1.53636
20.0982	5.04	4.52	3.72	0.563205	0.475815	1.67499
20.1228	4.82	3.94	4.16	0.709648	0.448999	1.56525
20.1474	4.74	4.28	3.96	0.366606	0.49558	1.18017
20.172	4.82	4.06	3.94	0.592621	0.398497	1.56525
20.1966	5.14	4.2	3.9	0.332866	0.566392	1.56384
20.2212	4.7	4.08	3.9	0.412795	0.674981	1.53075
20.2458	4.96	4	3.7	0.409878	0.812158	1.68048
20.2704	5.04	4.38	3.88	0.738647	0.361109	1.37782
20.295	4.96	4.16	4.16	0.488672	0.611882	1.46041
20.3196	4.96	4.04	3.88	0.456946	0.76184	1.36777
20.3442	5.1	4.06	3.9	0.549545	0.481664	1.38188
20.3688	4.88	4.12	4.08	0.529528	0.483735	1.58657
20.3934	5.1	4.04	3.9	0.507543	0.604318	1.48
20.418	4.94	4.3	4.06	0.557136	0.47244	1.48068
20.4426	4.7	4.1	4.06	0.751266	0.503587	1.42056
20.4672	4.78	3.98	3.84	0.305941	0.532917	1.43024
20.4918	4.88	3.9	3.88	0.663626	0.410366	1.36294
20.5164	4.74	4.22	3.64	0.527636	0.428486	1.63046
20.541	4.98	3.94	4	0.622575	0.611228	1.38463
20.5656	5.08	4.32	3.9	0.636553	0.60564	1.6594
20.5902	5.06	3.86	3.9	0.397492	0.475395	1.58543
20.6148	5.06	4.22	4.06	0.423792	0.240832	1.62641
20.6394	4.88	4.36	3.88	0.725259	0.367151	1.54104
20.664	4.84	4.22	4.06	0.465618	0.550273	1.54635
20.6886	5.22	4.28	3.88	0.726911	0.442719	1.56474
20.7132	4.86	4.04	4.02	0.616441	0.687314	1.42028
20.7378	4.96	4	3.98	0.713583	0.462169	1.66313
20.7624	5.04	4.02	4.08	0.666933	0.47244	1.42352
20.787	4.9	4.02	3.94	0.504777	0.501597	1.48027
20.8116	5.1	4.22	4.18	0.601332	0.600333	1.7764
20.8362	5	4.12	3.96	0.89174	0.543323	1.60212
20.8608	5.14	3.84	4.16	0.621289	0.428019	1.55872
20.8854	5.08	4.14	4.16	0.432666	0.475395	1.38246
20.91	5.06	4.24	4.38	0.794229	0.424264	1.40456
20.9346	4.58	4.2	3.9	0.733757	0.474552	1.68309
20.9592	4.66	4.2	3.86	0.457384	0.632456	1.22719
20.9838	4.82	4.08	4.06	0.460435	0.47244	1.82176
21.0084	4.9	4.36	4.18	0.747797	0.770714	1.6565
21.033	4.94	4.32	4.04	0.51264	0.550636	1.43736
21.0576	4.94	4.02	4.12	0.593633	0.733485	1.50957
21.0822	4.96	3.96	3.98	0.601997	0.544059	1.62616
21.1068	5.28	4.44	4.12	0.65238	0.428019	1.53284
21.1314	4.96	4.38	3.86	0.517301	0.511468	1.6015
21.156	5.24	4.42	3.86	0.713863	0.622575	1.53401
21.1806	5.28	4.28	4.12	0.758156	0.51342	1.44693
21.2052	5.02	4.3	3.92	0.572014	0.360555	1.51974
21.2298	4.94	4.54	4.16	0.666033	0.456508	2.0029
21.2544	4.98	4.24	4.22	0.636867	0.573411	1.63878
21.279	5.14	4.3	4.2	0.532165	0.636553	1.48176
21.3036	5.1	4.22	4	0.402989	0.6	1.56474
21.3282	5.04	4.2	4.24	0.811172	0.577235	1.5678
21.3528	5.1	4.52	4.16	0.707107	0.335261	1.63597
21.3774	4.9	4.5	4.16	0.732666	0.5004	1.58025
21.402	5.18	4.5	4.08	0.538888	0.566745	1.51076
21.4266	5.36	4.12	4.3	0.734847	0.501597	1.54467
21.4512	5.48	4.36	4.18	0.628013	0.422374	1.62308
21.4758	4.96	4.28	3.88	0.79925	0.590931	1.67356
21.5004	5.28	3.9	4.08	0.764461	0.66242	1.66481
21.525	5.22	4.54	4.36	0.385746	0.660606	1.70106
21.5496	5.1	4.44	4.06	0.526498	0.237487	1.6565
21.5742	5.08	4.48	4.2	0.477493	0.59127	1.5729
21.5988	4.92	4.64	3.84	0.787401	0.561427	1.54674
21.6234	5.02	4.24	3.9	0.691086	0.645291	1.84272
21.648	5.08	4.44	4.04	0.554617	0.552449	1.64864
21.6726	5.28	4.46	4.22	0.335261	0.643117	1.68867
21.6972	5.34	4.28	4.2	0.878408	0.184391	1.76567
21.7218	5.06	4.28	4.2	0.431741	0.342929	1.61208
21.7464	5.3	4.36	4.04	0.676757	0.547723	1.68238
21.771	5.02	4.34	4.16	0.498397	0.424735	1.78415
21.7956	4.94	4.42	4.18	0.53479	0.527636	1.5331
21.8202	5.28	4.56	4.16	0.773563	0.375766	1.69729
21.8448	5.32	4.22	4.14	0.960417	0.449444	1.8156
21.8694	5.3	4.44	3.88	0.617414	0.574456	1.51076
21.894	5.3	4.12	4.02	0.676757	0.599667	1.52853
21.9186	5.22	4.3	4	0.612536	0.54	1.76465
21.9432	5.18	4.26	4.26	0.62546	0.364417	1.54052
21.9678	5.18	4.54	3.9	0.768115	0.554617	1.62653
21.9924	5.04	4.46	4	0.544059	0.407922	1.42506
22.017	5.06	4.16	3.98	0.622575	0.685274	1.68238
22.0416	5.2	4.2	4.26	0.81265	0.596657	1.69387
22.0662	5.34	4.64	4.3	0.477074	0.575847	1.7229
22.0908	5.32	4.24	4.22	0.701142	0.722219	1.55332
22.1154	5.36	4.44	4	0.726911	0.884081	1.63597
22.14	5.28	4.48	3.92	0.718331	0.645291	1.35218
22.1646	5.32	4.52	4.1	0.588218	0.511077	1.80189
22.1892	5.08	4.26	4.42	0.613514	0.628967	1.5426
22.2138	5.14	4.16	4.18	0.656354	0.595987	1.76748
22.2384	5.28	4.68	4.1	0.620322	0.461736	1.5975
22.263	5.3	4.62	4.14	0.663023	0.575847	1.66625
22.2876	5.24	4.1	4.24	0.600333	0.608605	1.5906
22.3122	5.02	4.46	4	0.566039	0.632772	1.71406
22.3368	4.98	4.34	4.02	0.704557	0.543323	1.66601
22.3614	5.24	4.22	4.2	0.714703	0.568859	1.72012
22.386	5.3	4.52	4.24	0.771751	0.368239	1.70529
22.4106	5.34	4.62	4.34	0.482079	0.630555	1.72731
22.4352	5.22	4.7	4.16	0.559285	0.762627	1.73712
22.4598	5.38	4.62	4.4	0.475395	0.660908	1.38881
22.4844	5.34	4.22	4.2	0.775113	0.429418	1.53896
22.509	5.26	4.62	4.3	0.627694	0.412311	1.94041
22.5336	5.64	4.58	3.86	0.661513	0.69455	1.58732
22.5582	5.12	4.62	4.22	0.713863	0.432204	1.7567
22.5828	5.4	4.58	4.16	0.511468	0.665132	1.7764
22.6074	5.2	4.64	3.94	0.586174	0.415692	1.76409
22.632	5	4.6	4.26	0.679117	0.208806	1.80366
22.6566	5.24	4.42	4.14	0.580689	0.797496	1.64985
22.6812	5.44	4.68	4.2	0.555338	0.654217	1.92842
22.7058	5.12	4.42	4.22	0.756307	0.529528	1.58821
22.7304	5.5	4.8	4.3	0.693974	0.575847	1.52552
22.755	5.36	4.46	4.18	0.465618	0.50951	1.80942
22.7796	5.18	4.44	4	0.599667	0.382099	1.54519
22.8042	5.38	4.54	4.2	0.770973	0.753392	1.73159
22.8288	5.22	4.12	4.24	0.72	0.529906	1.61802
22.8534	5.14	4.2	4.2	0.523832	0.66	1.7229
22.878	5.24	4.8	4.24	0.526498	0.562139	1.5632
22.9026	5.28	4.48	4.16	0.95268	0.744849	1.76963
22.9272	5.24	4.66	4.64	0.653911	0.519615	1.68345
22.9518	5.14	4.46	4.3	0.816578	0.594979	1.93463
22.9764	5.16	4.5	4.38	0.66242	0.474552	1.84391
23.001	5.38	4.6	4.22	0.561783	0.545894	1.64511
23.0256	5.34	4.46	4.38	0.64591	0.501597	1.76409
23.0502	5.28	4.32	4.32	0.592621	0.558928	1.66313
23.0748	5.3	4.7	4.32	0.560357	0.602661	2.02643
23.0994	5.18	4.42	4.48	0.657875	0.54	1.65529
23.124	5.32	4.32	4.34	0.612209	0.5	1.80677
23.1486	5.24	4.44	4.16	0.484149	0.702851	1.60897
23.1732	5.08	4.5	4.18	0.613514	0.4219	1.80809
23.1978	5.56	4.8	4.48	0.648999	0.54	1.66817
23.2224	5.3	4.3	4.34	0.515752	0.641872	1.63499
23.247	5.46	4.4	4.32	0.745386	0.584466	1.62616
23.2716	5.3	4.48	4.3	0.782049	0.56356	1.56371
23.2962	5.6	4.58	4.3	0.479166	0.56921	1.64742
23.3208	5.32	4.44	4.24	0.657875	0.637809	1.59223
23.3454	5.4	4.76	4.36	0.986914	0.468615	1.7659
23.37	5.36	4.54	4.26	0.640312	0.455192	1.7229
23.3946	5.28	4.42	4.18	0.65146	0.52192	1.5
23.4192	5.52	4.76	4.18	0.551725	0.565685	1.78729
23.4438	5.64	4.86	4.12	0.630872	0.533667	1.81384
23.4684	5.64	4.54	4.34	0.600333	0.541479	1.7855
23.493	5.48	4.58	4.48	0.653911	0.764461	1.64317
23.5176	5.58	4.52	4.06	0.759737	0.601332	1.66241
23.5422	5.36	4.36	4.28	0.663023	0.588558	1.78449
23.5668	5.26	4.48	4.28	0.500799	0.701427	1.44568
23.5914	5.32	4.52	4.26	0.596657	0.585491	1.74665
23.616	5.26	4.58	4.42	0.843327	0.385227	1.86387
23.6406	5.36	4.74	4.42	0.792212	0.641249	1.7494
23.6652	5.56	4.64	4.08	0.792212	0.584466	2.03431
23.6898	5.38	4.82	4.64	0.742159	0.681762	1.80189
23.7144	5.46	4.68	4.26	0.650538	0.602661	1.72928
23.739	5.34	4.66	4.28	0.550273	0.647765	2.01236
23.7636	5.36	4.82	4.42	0.801998	0.729383	1.75248
23.7882	5.18	4.5	4.1	0.728011	0.444522	1.77325
23.8128	5.48	4.92	4.24	0.700286	0.208806	1.77099
23.8374	5.36	4.68	4.56	0.614817	0.422374	1.84174
23.862	5.52	4.86	4.26	0.546626	0.580345	1.74459
23.8866	5.6	4.98	4.42	0.511468	0.698856	1.93659
23.9112	5.6	4.78	4.32	0.662722	0.599667	1.70153
23.9358	5.44	4.44	4.32	0.622896	0.423792	1.91018
23.9604	5.26	4.58	4.52	0.607618	0.384187	1.85095
23.985	5.36	4.4	4.26	0.742698	0.556058	1.7791
24.0096	5.44	4.82	4.4	0.431277	0.51614	1.88276
24.0342	5.38	4.74	4.36	0.866487	0.621289	1.60823
24.0588	5.52	4.58	4.32	0.682349	0.478748	1.73574
24.0834	5.32	4.72	4.32	0.646838	0.588558	2.04127
24.108	5.36	4.52	4.52	0.709084	0.650846	1.84217
24.1326	5.32	4.52	4.42	0.669627	0.468615	1.80189
24.1572	5.52	4.64	4.46	0.712741	0.772269	1.94997
24.1818	5.38	4.74	4.5	0.931665	0.601664	1.94535
24.2064	5.34	4.8	4.64	0.635925	0.677052	1.9971
24.231	5.42	4.76	4.32	0.549545	0.6	1.84043
24.2556	5.82	4.84	4.42	0.937657	0.641561	1.74195
24.2802	5.8	4.64	4.32	0.708237	0.785366	1.73136
24.3048	5.46	4.76	4.48	0.775887	0.64405	1.84748
24.3294	5.4	4.9	4.4	0.751532	0.328024	1.91311
24.354	5.74	4.66	4.6	0.552449	0.760263	1.80278
24.3786	5.44	4.78	4.42	0.830903	0.839762	1.76204
24.4032	5.58	4.62	4.56	0.683813	0.451664	2.12434
24.4278	5.88	4.68	4.5	0.820975	0.636867	1.98363
24.4524	5.5	4.74	4.28	1.00519	0.748599	1.76182
24.477	5.74	4.66	4.72	0.750733	0.68469	1.90168
24.5016	5.7	4.6	4.4	0.64622	0.785366	1.79967
24.5262	5.4	4.7	4.46	0.683813	0.697711	1.75362
24.5508	5.7	4.84	4.54	0.700286	0.695989	1.80555
24.5754	5.6	4.7	4.38	0.84	0.628013	1.94535
24.6	5.3	4.94	4.26	0.649923	0.545894	1.81295
24.6246	5.4	4.98	4.6	0.545894	0.584466	1.53075
24.6492	5.42	4.88	4.7	0.612862	0.534041	1.7773
24.6738	5.86	4.86	4.36	0.989949	0.642495	1.86869
24.6984	5.76	4.92	4.28	0.561783	0.5004	1.86129
24.723	5.72	4.88	4.24	0.823165	0.620645	1.99489
24.7476	5.62	4.68	4.44	0.700857	0.620645	1.62419
24.7722	5.44	4.6	4.36	0.62546	0.466905	2.08365
24.7968	5.58	4.64	4.46	0.560714	0.800999	1.7855
24.8214	5.62	4.78	4.18	0.83857	0.404969	1.9105
24.846	5.56	4.66	4.4	0.874986	0.776917	1.82658
24.8706	5.86	4.68	4.38	0.7571	0.793473	1.88266
24.8952	5.72	4.7	4.56	0.832827	0.723878	1.66817
24.9198	5.7	4.62	4.6	0.963535	0.60597	1.94587
24.9444	5.72	4.88	4.44	0.90111	0.533667	2.04255
24.969	5.72	4.78	4.52	0.728011	0.734575	1.85224
24.9936	5.8	4.9	4.48	0.641249	0.397492	1.80322
25.0182	5.66	4.9	4.64	0.601664	0.608276	1.96336
25.0428	5.34	4.9	4.54	0.598999	0.305941	1.90421
25.0674	5.42	4.92	4.48	0.627375	0.541479	1.8082
25.092	5.72	4.84	4.74	0.583438	0.560714	1.76409
25.1166	5.72	4.76	4.42	0.762627	0.583438	1.91646
25.1412	5.66	4.9	4.7	0.548817	0.644981	1.85828
25.1658	5.6	4.92	4.52	0.43909	0.475395	1.84282
25.1904	5.54	5.04	4.7	0.68469	0.762365	1.97352
25.215	5.46	4.72	4.22	0.7995	0.541479	1.98736
25.2396	5.74	4.7	4.7	0.54074	0.754188	1.92676
25.2642	5.62	4.7	4.46	0.613514	0.709366	1.74287
25.2888	5.6	5.12	4.48	0.510294	0.543691	2.0005
25.3134	5.76	4.88	4.54	0.891291	0.600333	1.90851
25.338	5.68	4.56	4.32	0.626099	0.592284	1.90851
25.3626	5.84	4.8	4.46	0.747262	0.677052	1.95407
25.3872	5.86	4.68	4.58	0.845222	0.561427	1.82538
25.4118	5.96	4.46	4.72	0.75921	0.64622	1.90337
25.4364	5.66	5.08	4.76	0.798749	0.596657	1.88436
25.461	5.76	4.92	4.68	0.616441	0.549909	1.98172
25.4856	5.42	4.8	4.56	0.575152	0.661211	1.85774
25.5102	5.64	5.18	4.5	0.737835	0.426146	1.84878
25.5348	5.78	5.08	4.52	0.831625	0.667533	1.88616
25.5594	5.58	5.14	4.68	0.764461	0.6	2.0631
25.584	5.76	4.74	4.72	0.501996	0.480416	1.80555
25.6086	5.6	4.92	4.86	0.494773	0.54626	2.03666
25.6332	5.7	4.84	4.76	0.583781	0.463465	1.72395
25.6578	5.66	4.68	4.42	0.550636	0.65238	2.00499
25.6824	5.62	4.42	4.76	0.545894	0.505173	2.04636
25.707	5.9	4.84	4.74	0.821949	0.596657	1.87393
25.7316	5.78	4.84	4.72	0.724983	0.694262	2.12236
25.7562	5.94	4.74	4.66	0.641561	0.74108	2.00579
25.7808	6.02	4.74	4.5	0.705691	0.586856	1.87872
25.8054	5.76	4.54	4.52	0.632772	0.524976	2.02158
25.83	5.8	4.92	4.74	0.551725	0.596657	2.11755
25.8546	5.56	4.94	4.6	0.744849	0.541849	1.97058
25.8792	5.8	4.7	4.62	0.783326	0.596322	2.00848
25.9038	5.6	4.66	4.8	0.550636	0.747797	1.90179
25.9284	5.96	4.94	4.58	0.891964	0.52345	1.59261
25.953	5.8	4.72	4.86	0.585491	0.586174	1.98101
25.9776	6.04	4.88	4.6	0.691954	0.535164	2.09485
26.0022	5.78	5.18	4.46	0.640312	0.802496	1.82198
26.0268	5.78	4.98	4.82	0.761315	0.602993	1.98363
26.0514	5.9	4.74	4.8	0.735935	0.572014	1.7258
26.076	5.8	5.16	4.88	0.78867	0.394968	2.12753
26.1006	5.82	5.28	4.54	0.851352	0.637495	1.80044
26.1252	5.6	4.52	4.62	0.86093	0.74458	2.0281
26.1498	5.92	4.96	4.54	0.663928	0.449444	2.06969
26.1744	5.92	4.92	4.92	0.741889	0.68469	1.86526
26.199	5.92	4.88	4.72	0.709648	0.909285	1.94874
26.2236	5.8	4.96	4.82	0.91236	0.727461	1.6806
26.2482	5.96	4.72	4.6	0.67587	0.418091	1.86043
26.2728	5.76	5.14	4.68	0.674981	0.6456	2.1148
26.2974	5.86	5.08	4.84	0.544794	0.707107	2.00729
26.322	5.86	5.08	4.62	0.773822	0.646838	2.00449
26.3466	5.7	4.98	4.66	0.529528	0.4219	1.96906
26.3712	5.9	5.12	4.84	0.708237	0.45299	1.94093
26.3958	5.72	5	4.74	0.753923	0.664831	1.94
26.4204	5.96	4.92	4.86	0.860233	0.749933	1.97464
26.445	5.76	5.18	5.04	0.79019	0.572713	1.75294
26.4696	5.9	4.96	4.7	0.729932	0.60531	2.08125
26.4942	5.9	4.96	4.88	0.863944	0.78	2.01057
26.5188	5.88	4.72	4.86	1.15603	0.677348	1.94628
26.5434	5.84	4.78	4.84	0.581722	0.56	2.11301
26.568	5.88	5	4.64	0.564624	0.70484	1.76057
26.5926	5.84	4.98	4.72	0.74135	0.558928	2.18596
26.6172	5.64	4.84	4.84	0.87818	0.872238	2.00489
26.6418	5.86	4.92	4.56	0.942762	0.501996	2.13401
26.6664	6.02	4.96	4.48	0.822922	0.701427	2.10922
26.691	5.62	5.22	4.66	0.611228	0.710493	1.98162
26.7156	5.98	4.98	4.72	0.871321	0.285657	1.86783
26.7402	5.78	5.12	4.7	0.731027	0.724983	2.06872
26.7648	6.14	4.84	4.72	0.849941	0.86209	1.96255
26.7894	5.62	4.78	4.72	0.777946	0.51614	2.06349
26.814	5.8	5.14	4.74	0.755513	0.465618	2.11395
26.8386	5.7	5.08	4.84	0.705691	0.85276	2.33487
26.8632	6.04	5.32	4.58	0.686149	0.629285	1.92167
26.8878	6.06	5.38	4.76	0.891964	0.566039	2.02356
26.9124	5.86	5.08	4.7	0.601664	0.843327	1.96
26.937	5.9	5.12	4.58	0.724983	0.600333	1.98746
26.9616	5.7	5.04	4.78	0.704557	0.69685	1.96173
26.9862	6.22	5.08	4.82	0.841427	0.501996	2.01564
27.0108	5.84	4.86	4.96	0.788923	0.848764	2.19034
27.0354	5.9	5.24	4.52	0.792717	0.914112	2.1039
27.06	5.68	5.24	4.74	0.850412	0.793473	1.93215
27.0846	6.18	5.14	4.54	0.547357	0.656354	1.98504
27.1092	5.56	5.22	4.9	0.856738	0.784347	1.96865
27.1338	5.94	5.18	5.12	0.78	0.782304	2.11868
27.1584	5.96	5.24	4.66	0.76184	0.603324	1.94041
27.183	6.04	5.26	5.04	0.672309	0.561783	1.98525
27.2076	5.86	5.12	4.62	0.646838	0.676757	2.04402
27.2322	5.8	5.1	4.74	0.730479	0.728286	1.80544
27.2568	6.06	5.08	4.98	0.653911	0.589576	1.90053
27.2814	5.92	4.9	5.06	0.760263	0.583095	1.9982
27.306	5.92	5.2	5.08	0.810679	0.680294	2.10352
27.3306	5.92	5.08	4.78	0.98	0.665132	1.98101
27.3552	5.76	5.22	4.76	0.569912	0.641561	1.84098
27.3798	5.82	5	4.76	0.448999	0.566039	1.84174
27.4044	5.8	5.02	4.84	0.640312	0.731027	2.02178
27.429	5.94	5.1	4.7	0.722772	0.568859	2.36922
27.4536	5.94	5.38	4.82	0.620967	0.839285	2.12094
27.4782	6.2	4.98	4.56	0.566392	0.7	1.98182
27.5028	6.08	5.18	4.74	0.694262	0.604318	1.9021
27.5274	6.16	5.38	4.9	0.757628	0.489898	2.0801
27.552	6.18	5.22	4.92	0.641249	0.664831	2.1536
27.5766	5.94	5.16	4.84	0.794984	0.621611	1.92021
27.6012	6.06	5.1	4.98	0.670224	0.80025	2.21179
27.6258	6.08	5.1	4.86	0.616117	0.585833	2.0663
27.6504	6.1	5.3	5.06	0.68	0.537029	2.05271
27.675	6.12	4.92	4.92	0.793473	0.688767	1.94093
27.6996	6.04	5.14	4.82	0.488672	0.791454	2.08787
27.7242	5.9	5.16	4.68	0.86093	0.531037	1.97484
27.7488	6.14	5.42	5.02	1.07369	0.64591	1.88436
27.7734	6.08	4.74	4.82	0.683813	0.601332	2.08854
27.798	6.06	5.12	5.06	0.641872	0.572713	1.86215
27.8226	6.04	5.26	4.94	0.483735	0.748599	1.9084
27.8472	5.9	5.5	4.92	0.747262	0.742428	1.96662
27.8718	6.12	5.36	4.68	0.764199	0.641249	2.21314
27.8964	5.74	5.34	5.06	0.741889	0.722772	2.24009
27.921	6.14	5.06	5	0.783326	0.70739	2.10238
27.9456	5.94	5.14	4.86	0.688767	0.621289	2.22468
27.9702	6.06	5.32	4.84	0.898666	0.66	2.08336
27.9948	5.8	5.1	4.9	0.674981	0.611882	2.08816
28.0194	6.06	5.5	4.72	0.832106	0.714983	2.08432
28.044	6.2	5.14	4.76	0.608605	0.679117	2.26088
28.0686	5.96	5.4	4.84	0.917824	0.844748	2.22324
28.0932	6.1	5	4.96	0.821949	0.712461	1.88383
28.1178	6.04	5.32	4.86	0.68469	0.526878	2.21179
28.1424	6.08	5.2	4.92	0.943398	0.82801	2.18147
28.167	6.1	5.12	4.98	0.926499	0.756307	2.04333
28.1916	5.88	5.38	5.02	1.00896	0.581378	2.19645
28.2162	6.06	5.66	5.08	0.68469	0.541849	2.30139
28.2408	6.06	5.44	5.3	0.768635	0.788162	2.23231
28.2654	6.14	5.44	5.02	1.05641	0.547357	1.90557
28.29	6.18	5.34	5.08	0.732666	0.64591	2.26601
28.3146	6.1	5.56	4.82	0.50319	0.425206	2.001
28.3392	5.72	5.62	4.92	0.81265	0.620322	1.9801
28.3638	6.1	5.2	4.88	0.7	0.70342	2.12462
28.3884	6.04	4.92	5.02	0.623538	0.95289	2.07644
28.413	6.1	5.44	4.98	0.849706	0.64	2.04509
28.4376	5.9	5.4	4.94	0.753392	0.670522	1.90137
28.4622	5.94	5.3	4.96	0.656354	0.74135	2.18998
28.4868	6.12	5.38	5.02	0.628013	0.73675	2.01445
28.5114	6.24	5.44	4.9	0.68469	0.849235	2.24944
28.536	5.98	5.5	4.86	0.781025	0.673201	2.18339
28.5606	6.24	4.9	4.56	0.93145	0.65909	2.21133
28.5852	6.1	5.12	4.88	0.775113	0.561783	2.22477
28.6098	6	5.32	5.14	0.62514	0.746726	2.11073
28.6344	6.12	5.22	5.14	0.88227	0.972625	2.03823
28.659	6.24	5.3	4.8	0.832106	0.757364	2.21612
28.6836	6.1	5.34	5.02	0.77923	0.733757	2.22234
28.7082	5.98	5.54	4.94	0.865794	0.860465	2.10086
28.7328	6	5.24	4.96	0.609918	0.708802	2.14467
28.7574	5.98	5.34	4.76	0.874986	0.688186	2.00848
28.782	6.36	5.42	4.9	0.7	0.651767	2.12245
28.8066	5.98	5.26	4.86	0.44317	0.557853	2.24651
28.8312	6.18	5.2	4.88	0.758156	0.747529	2.04568
28.8558	6.16	5.36	5.16	0.680294	0.752064	2.14933
28.8804	6.34	5.4	5.14	0.702567	0.70739	2.24179
28.905	6.04	5.34	5	0.613188	0.832106	2.1469
28.9296	6.26	5.16	5.2	0.848057	0.7571	2.34725
28.9542	6.1	5.34	5.02	0.729932	0.686149	2.1855
28.9788	6.06	5.34	4.78	0.915205	0.775887	2.07904
29.0034	6.2	5.38	4.9	0.95373	0.759474	2.33332
29.028	6.18	5.34	5.16	0.887919	0.715821	2.11234
29.0526	6.28	5.28	5.18	0.796492	0.7571	2.28079
29.0772	6.42	5.62	5.12	0.873155	0.641249	2.12019
29.1018	6.14	5.4	5	0.710493	0.580689	2.34017
29.1264	6.4	5.58	5.22	0.765506	0.62546	2.30877
29.151	6.16	5.62	5.24	0.620322	0.594643	2.37706
29.1756	6.14	5.54	4.9	0.870402	0.786384	2.10276
29.2002	6.32	5.56	5.2	0.907083	0.940851	2.05183
29.2248	6.52	5.52	5.04	0.916515	0.68644	2.18339
29.2494	6.32	5.4	5.18	0.744312	0.767594	2.30043
29.274	6.24	5.22	5.08	0.764722	0.746726	2.34495
29.2986	6.12	5.58	4.68	0.844038	0.608605	2.23795
29.3232	6.08	5.56	5.02	0.662118	0.550636	2.18119
29.3478	6.14	5.24	4.98	0.961873	0.82	2.08096
29.3724	6.1	5.34	5.2	0.917606	0.640312	2.24116
29.397	5.98	5.58	4.94	0.945939	0.532917	2.04
29.4216	6.28	5.36	5.22	0.860465	0.722772	2.2154
29.4462	6.14	5.34	5.42	0.8005	0.645291	2.18229
29.4708	6.46	5.38	5.12	0.804984	0.681175	2.14234
29.4954	6.52	5.58	4.92	0.776144	0.595987	2.12075
29.52	6.16	5.22	5.06	0.672904	0.679412	2.25965
29.5446	6.22	5.42	5.1	0.745386	0.708237	2.24152
29.5692	6.2	5.68	5.02	0.585491	0.734302	2.06087
29.5938	6.12	5.46	5	0.708237	0.588558	2.34068
29.6184	6.26	5.4	4.9	0.566039	0.988534	2.12772
29.643	6.46	5.78	4.92	0.88295	0.698856	2.22234
29.6676	6.16	5.32	5.22	0.856505	0.521536	2.44147
29.6922	6.26	5.56	5.1	1.00339	0.583438	1.94905
29.7168	6.2	5.74	5.24	0.844038	0.723049	2.04392
29.7414	6.34	5.5	5.06	0.973858	0.485386	2.20481
29.766	6.38	5.36	5.3	0.750733	0.700857	2.16019
29.7906	6.16	5.54	5.22	0.702282	0.904434	1.98404
29.8152	6.36	5.3	5.14	0.935735	0.78256	2.06194
29.8398	6.3	5.4	5.02	1.02352	0.640312	2.26115
29.8644	6.44	5.24	5.2	0.643117	0.824136	2.28394
29.889	6.22	5.46	5.22	0.902663	0.851587	2.01435
29.9136	6.08	5.36	5.26	0.746458	0.722496	2.28298
29.9382	6.36	5.94	5.22	0.748331	0.664831	2.5678
29.9628	6.12	5.1	5.18	0.621611	0.832586	2.16601
29.9874	6.46	5.48	5.08	0.78256	0.751266	2.14737
30.012	6.12	5.38	4.96	0.754983	0.766551	2.26751
30.0366	6.04	5.52	5.3	0.665132	0.802496	2.0402
30.0612	6.22	5.48	5.06	0.480833	0.742428	2.28561
30.0858	6.28	5.82	5.36	0.770714	0.722496	2.2646
30.1104	6.4	5.2	5.16	0.744312	0.656658	2.3955
30.135	6.24	5.74	5.06	0.724983	0.662722	2.26318
30.1596	6.22	5.92	5.02	0.940213	0.683813	2.27033
30.1842	6.32	5.38	5.48	0.732393	0.736206	2.22468
30.2088	6.3	5.4	5.18	0.685274	0.691954	2.39825
30.2334	6.38	5.14	4.94	0.456946	0.677938	2.06708
30.258	6.16	5.44	5.08	0.702567	0.82	2.15277
30.2826	6.5	5.66	5.36	0.655744	0.933809	2.16315
30.3072	6.52	5.42	5.14	0.979183	0.544794	2.20472
30.3318	6.58	5.54	5.22	0.804736	0.626099	2.14485
30.3564	6.36	5.64	5.06	1.01153	0.743505	2.52198
30.381	6.2	5.58	5.16	0.638436	0.826075	2.20409
30.4056	6.28	5.5	5.44	0.77846	0.64405	2.32034
30.4302	6.32	5.46	5.64	0.627694	0.711337	2.25042
30.4548	6.6	5.46	5.26	0.74027	0.64	2.26088
30.4794	6.32	5.36	5.24	0.612209	0.628331	2.10152
30.504	6.36	5.42	5.5	0.716659	0.698856	2.11755
30.5286	6.42	5.42	5.14	0.63561	0.92	2.01246
30.5532	6.46	5.62	5.1	0.781025	0.76	2.30313
30.5778	6.42	5.58	5.26	0.748866	0.784092	2.3118
30.6024	6.34	5.58	5.32	0.958541	0.74458	2.14914
30.627	6.52	5.58	5.26	0.596322	0.784602	2.55257
30.6516	6.4	5.68	5.14	0.932523	0.564978	2.2
30.6762	6.28	5.66	5.58	0.522303	0.976729	2.34759
30.7008	6.08	5.38	5.08	1.04995	0.560357	2.14112
30.7254	6.3	5.54	5.28	0.657267	1.02078	2.04597
30.75	6.36	5.42	5.62	0.865794	0.68644	2.19682
30.7746	6.36	5.72	5.16	1.02859	0.797496	2.16241
30.7992	6.5	5.5	5.3	0.946784	0.646529	2.26866
30.8238	6.46	5.48	5.14	0.849941	0.836421	2.18596
30.8484	6.6	5.5	5.26	0.821949	0.798749	2.29094
30.873	6.62	5.42	5.36	0.87704	0.51923	2.28298
30.8976	6.28	5.76	5.42	0.871321	0.723878	2.47265
30.9222	6.74	5.84	5.38	1.06207	0.808455	2.16601
30.9468	6.42	5.4	5.26	0.653299	0.487442	2.20454
30.9714	6.46	5.7	5.44	0.655744	0.74	2.26
30.996	6.36	5.58	5.3	0.780513	0.608276	2.42215
31.0206	6.4	5.62	5.32	0.749933	0.487032	2.38512
31.0452	6.38	5.6	5.3	0.87704	0.93145	2.26062
31.0698	6.4	5.54	5.5	0.767594	0.955406	2.08125
31.0944	6.42	5.68	5.52	0.879545	0.593633	1.96
31.119	6.34	5.66	5.34	0.947629	0.70484	2.42297
31.1436	6.4	5.56	5.08	0.757364	0.746726	2.40133
31.1682	6.74	5.78	5.22	0.863713	0.712461	2.50416
31.1928	6.46	5.78	5.32	0.675574	0.709648	2.40749
31.2174	6.88	5.56	5.26	0.900888	0.796241	2.39048
31.242	6.34	5.46	5.24	0.6456	0.848057	2.26009
31.2666	7	5.7	5.42	0.80895	0.583095	2.0801
31.2912	6.72	5.66	5.48	0.791454	0.869483	2.29974
31.3158	6.26	5.84	5.24	0.807217	0.521536	2.43647
31.3404	6.44	5.5	5.46	0.834745	0.660303	2.44369
31.365	6.4	5.54	5.22	0.851587	0.61709	2.2623
31.3896	6.6	5.84	5.08	0.829699	0.487032	2.19326
31.4142	6.66	5.56	5.4	0.608605	0.727186	2.34
31.4388	6.72	5.5	5.36	0.964365	0.67082	2.10247
31.4634	6.34	5.66	5.34	0.56356	0.682642	2.13223
31.488	6.42	5.68	5.18	0.77923	0.778203	2.32043
31.5126	6.48	5.86	5.16	0.93145	1.01863	2.12471
31.5372	6.56	5.68	5.14	0.755513	0.84947	2.20327
31.5618	6.4	5.48	5.36	0.90377	0.832586	2.2771
31.5864	6.52	5.72	5.18	0.782049	0.902884	2.22207
31.611	6.44	5.72	5.26	1.22719	0.848764	2.24909
31.6356	6.7	5.56	5.22	0.753923	0.754718	2.34214
31.6602	6.56	5.54	5.22	0.934666	0.982039	2.48805
31.6848	6.52	5.74	5.26	0.85276	0.809938	2.27209
31.7094	6.54	5.74	5.46	0.637495	0.7	2.49608
31.734	6.58	5.86	5.24	0.751532	0.826801	2.32164
31.7586	6.76	5.92	5.44	0.693974	0.89822	2.41197
31.7832	6.54	5.96	5.24	0.677348	0.816823	2.21061
31.8078	6.56	5.72	5.46	0.873613	0.860233	2.003
31.8324	6.64	5.72	5.62	0.614817	0.843801	2.22405
31.857	6.54	5.7	5.3	0.698856	0.753127	2.40832
31.8816	6.44	5.52	5.34	0.784602	0.714703	2.37251
31.9062	6.7	5.8	5.36	0.729383	0.662722	2.24161
31.9308	6.62	5.42	5.18	0.818291	0.894427	2.66188
31.9554	6.58	5.68	5.2	0.652687	0.600333	2.22405
31.98	6.7	5.96	5.54	0.685857	0.719444	2.44041
32.0046	6.62	5.74	5.38	0.876584	0.660303	2.24241
32.0292	6.56	5.92	5.44	0.726911	0.818046	2.15277
32.0538	6.66	5.7	5.5	0.69685	0.68469	2.28394
32.0784	6.58	5.72	5.32	0.810185	0.73675	2.27095
32.103	6.66	5.86	5.38	0.763413	0.777689	2.30712
32.1276	6.68	5.78	5.46	0.918477	0.7571	2.32732
32.1522	6.36	5.76	5.32	0.74027	0.762627	2.4233
32.1768	6.3	5.76	5.5	0.804487	0.734302	2.48491
32.2014	6.64	5.94	5.3	0.705975	0.80025	2.38755
32.226	6.72	5.92	5.42	0.66	1.03653	2.42701
32.2506	6.4	5.64	5.4	0.656049	0.846877	2.38244
32.2752	6.64	5.94	5.18	0.913236	0.9	2.2218
32.2998	6.68	5.98	5.46	0.909945	0.56356	2.20409
32.3244	6.56	5.64	5.54	0.624179	0.699714	2.40865
32.349	6.52	5.84	5.2	0.652687	0.636867	2.34154
32.3736	6.64	6.12	5.46	0.874757	0.70484	2.34384
32.3982	6.54	5.9	5.34	0.824864	0.690797	2.36339
32.4228	6.76	5.86	5.56	1.11803	0.646838	2.06359
32.4474	6.64	5.98	5.34	0.980816	0.824621	2.33932
32.472	6.54	5.58	5.44	0.830903	0.758947	2.18119
32.4966	6.36	5.94	5.34	0.845222	0.80075	2.5303
32.5212	6.74	5.72	5.1	0.865794	0.69685	2.39015
32.5458	6.74	5.72	5.5	0.633404	0.759737	2.2646
32.5704	6.72	6	5.4	0.978366	0.84119	2.43598
32.595	6.8	5.68	5.22	0.820488	0.832586	2.24366
32.6196	6.5	5.78	5.44	0.507937	0.780513	2.64877
32.6442	6.68	5.82	5.74	0.844038	0.753127	2.24464
32.6688	6.72	5.76	5.42	0.702567	0.90111	2.20263
32.6934	6.92	5.96	5.3	0.90377	0.726911	2.28219
32.718	6.64	5.8	5.7	0.982446	0.650538	2.24357
32.7426	6.72	5.84	5.32	0.724707	0.860233	2.27447
32.7672	6.5	5.8	5.5	0.91433	0.926715	2.53622
32.7918	6.46	5.76	5.66	0.929946	0.660303	2.34034
32.8164	6.96	5.92	5.4	0.78943	0.86	2.52484
32.841	6.68	6.08	5.4	0.862786	0.742428	2.37057
32.8656	6.48	5.92	5.42	0.945304	0.785875	2.59492
32.8902	6.68	5.84	5.34	0.665132	0.697711	2.20735
32.9148	6.5	5.74	5.44	0.901776	0.722772	2.39892
32.9394	6.76	5.94	5.54	0.59127	0.658179	2.29268
32.964	6.5	6.2	5.46	0.830181	0.847113	2.54008
32.9886	6.56	5.94	5.64	0.737835	0.827768	2.46073
33.0132	6.7	5.74	5.38	0.600333	0.865794	2.26088
33.0378	6.82	5.82	5.44	0.783071	0.940213	2.22522
33.0624	6.96	6.16	5.42	0.702282	0.879545	2.54818
33.087	6.74	5.86	5.58	0.717217	0.70484	2.48403
33.1116	6.78	5.78	5.58	0.718053	0.547723	2.5582
33.1362	6.54	6.06	5.54	0.980816	0.990152	2.38084
33.1608	6.74	6.12	5.32	0.865794	0.583781	2.30043
33.1854	6.74	5.86	5.34	0.812404	0.673498	2.42306
33.21	6.52	5.72	5.48	0.900888	0.849706	2.44696
33.2346	6.8	6.08	5.8	0.549909	0.752596	2.39148
33.2592	6.88	6.1	5.76	0.75921	0.60564	2.38034
33.2838	6.6	5.9	5.4	0.849941	0.691954	2.3655
33.3084	6.92	5.68	5.66	0.868562	1.02956	2.43623
33.333	6.76	5.9	5.66	0.805233	0.773046	2.42074
33.3576	7.02	6.08	5.64	0.764461	0.887694	2.44598
33.3822	6.88	5.9	5.62	0.87704	0.866718	2.42041
33.4068	6.8	5.96	5.46	0.498397	0.62546	2.49175
33.4314	6.56	5.7	5.52	0.95687	0.898666	2.49263
33.456	6.9	6.24	5.38	0.656658	0.878863	2.34546
33.4806	6.78	5.54	5.58	0.981631	0.70342	2.4084
33.5052	6.54	6.04	5.54	0.705691	0.911043	2.37731
33.5298	6.7	5.92	5.76	0.851352	0.881136	2.42537
33.5544	6.88	5.86	5.56	0.698856	0.909725	2.36652
33.579	6.9	6.06	5.52	0.753127	1.0317	2.3763
33.6036	6.92	5.88	5.58	0.792212	0.710211	2.41504
33.6282	6.74	5.92	5.46	0.88295	0.763413	2.16684
33.6528	6.74	5.82	5.46	0.773822	0.766551	2.47378
33.6774	6.58	5.74	5.48	0.769675	0.767594	2.35398
33.702	6.82	6.12	5.68	0.86764	0.8005	2.48105
33.7266	6.46	5.84	5.56	0.764199	0.921737	2.58225
33.7512	6.68	5.96	5.62	0.796241	0.827768	2.26044
33.7758	6.66	5.92	5.42	0.66873	0.948472	2.3
33.8004	6.56	6	5.66	0.687314	0.934238	2.28281
33.825	6.98	5.78	5.68	0.72581	0.8005	2.58031
33.8496	6.94	6.04	5.66	0.773046	0.707107	2.604
33.8742	6.76	6.24	5.52	0.793221	0.621289	2.37259
33.8988	6.76	5.9	5.7	0.672607	0.74108	2.48234
33.9234	6.84	5.96	5.6	0.868562	0.80399	2.54668
33.948	6.72	5.72	5.64	0.808455	0.84119	2.34043
33.9726	6.78	5.84	5.82	1.04269	0.545894	2.4233
33.9972	6.64	5.96	5.66	0.839524	0.940213	2.38487
34.0218	6.7	5.9	5.32	0.877724	0.927362	2.24152
34.0464	6.9	5.86	5.42	0.699714	0.723878	2.66376
34.071	6.42	6.04	5.42	0.879318	0.719166	2.3909
34.0956	6.54	6.04	5.7	0.943398	0.711337	2.52143
34.1202	6.86	6.12	5.54	0.889044	0.744312	2.40441
34.1448	6.92	6.16	5.64	0.692243	0.728011	2.66668
34.1694	6.82	5.8	5.3	0.617414	0.944881	2.55515
34.194	6.96	6.08	5.82	0.746458	0.643117	2.34034
34.2186	6.84	5.98	5.54	0.969123	0.988332	2.3655
34.2432	6.82	5.86	5.52	0.910824	0.742428	2.49006
34.2678	7.02	5.82	5.48	0.532165	0.778717	2.64643
34.2924	6.86	6.14	5.4	0.75921	0.714703	2.4903
34.317	6.82	5.84	5.76	0.862322	0.88227	2.38084
34.3416	6.74	5.84	5.66	0.862322	0.835225	2.30625
34.3662	6.44	6	5.3	0.602993	0.95352	2.5134
34.3908	6.94	5.86	5.88	0.922822	0.810679	2.23329
34.4154	7.2	6.08	5.48	0.724983	0.801249	2.62153
34.44	7.08	6.34	5.62	0.724983	0.920217	2.50934
34.4646	7.02	5.94	5.76	0.670224	1.03247	2.50072
34.4892	6.98	6.2	5.48	0.701427	0.822192	2.50072
34.5138	7.1	5.92	5.86	0.682349	0.854634	2.44082
34.5384	6.98	5.9	5.7	1.0837	0.830903	2.54094
34.563	6.82	6.14	5.68	0.787401	0.869943	2.41205
34.5876	6.88	6.06	5.58	0.92477	0.812404	2.5607
34.6122	6.84	6.16	5.66	0.755513	0.968504	2.51149
34.6368	6.92	6.26	5.4	0.675574	0.728011	2.69258
34.6614	7.02	6	5.46	0.685274	0.864176	2.64129
34.686	6.84	6.06	5.74	0.77846	0.768375	2.6187
34.7106	6.84	5.96	5.5	0.460435	0.840238	2.74474
34.7352	6.68	6.38	5.74	0.784602	1.06752	2.47952
34.7598	6.88	5.9	5.58	0.722496	0.805978	2.48395
34.7844	6.9	6.2	5.8	0.791454	0.826075	2.3527
34.809	6.84	6.02	5.76	0.873613	0.72	2.36897
34.8336	6.88	6.1	5.74	0.864176	0.766812	2.30391
34.8582	7	6.2	5.66	0.749933	0.805481	2.628
34.8828	7.1	6.26	5.8	0.632456	0.909065	2.44082
34.9074	6.94	6	5.72	0.922171	1.11517	2.48524
34.932	6.76	6.12	5.64	0.59397	0.848057	2.42149
34.9566	6.88	6.22	5.72	0.686149	0.723878	2.48516
34.9812	7.06	6.24	5.74	0.94	0.749133	2.602
35.0058	7.04	6.02	5.62	0.647765	0.705691	2.58797
35.0304	6.94	5.98	5.7	0.651767	0.865794	2.57752
35.055	6.42	6.14	5.84	0.782049	0.68352	2.77049
35.0796	7	5.98	5.7	0.709648	0.722772	2.56609
35.1042	7.02	5.8	5.64	0.816088	0.822435	2.58774
35.1288	6.72	6.28	5.56	0.979388	0.87704	2.40566
35.1534	6.8	6	6.06	0.654217	0.992371	2.3644
35.178	6.8	6.22	5.82	1.00578	0.641249	2.68552
35.2026	6.9	5.98	5.82	1.00916	0.762365	2.74729
35.2272	6.88	5.98	5.64	0.92477	1.053	2.74445
35.2518	6.98	6.2	5.76	0.956033	0.806226	2.36685
35.2764	7.06	6.26	5.5	0.645291	0.87155	2.56141
35.301	7.1	5.98	5.7	0.81265	0.820244	2.31733
35.3256	6.8	5.98	5.6	0.641872	0.98813	2.54959
35.3502	6.82	5.96	5.54	0.580345	0.900222	2.4224
35.3748	6.88	6.36	5.78	0.851822	0.766551	2.57457
35.3994	6.78	6.2	5.92	0.737835	0.961665	2.52032
35.424	6.96	5.9	6.02	0.656049	0.868562	2.6096
35.4486	7.04	6.1	5.72	0.745386	0.766812	2.46917
35.4732	7.08	6.22	5.86	0.844985	0.678233	2.42165
35.4978	6.8	6.26	6.02	1.12606	0.816823	2.74649
35.5224	6.8	6.32	5.8	0.77923	0.812404	2.52713
35.547	6.88	6.34	5.7	0.782304	0.935735	2.52286
35.5716	7.14	6.16	5.82	0.770195	0.839524	2.35168
35.5962	7.12	6.16	5.84	0.95226	0.889269	2.70747
35.6208	7	6.36	5.66	0.753923	0.8544	2.48008
35.6454	6.86	6.16	5.94	0.734847	0.902884	2.51038
35.67	7.22	6.2	5.92	0.682935	0.794733	2.66781
35.6946	7.04	6.42	5.84	0.781281	0.746994	2.68216
35.7192	7.16	5.98	5.92	1.06733	1.04403	2.57317
35.7438	6.86	6.06	5.84	0.731847	0.724983	2.40807
35.7684	7.02	6.34	5.82	0.783071	1.05338	2.71337
35.793	6.98	6.14	5.76	0.759474	0.639375	2.58031
35.8176	6.96	6.16	5.76	0.816088	0.772787	2.36017
35.8422	6.94	6.06	6.02	0.687605	0.898666	2.55836
35.8668	7.08	6.16	5.7	0.679412	0.852526	2.38571
35.8914	6.66	6.28	5.96	0.789177	0.786893	2.34316
35.916	7.02	6.36	5.88	0.702282	0.790443	2.54833
35.9406	6.96	6.04	5.78	0.671714	0.86741	2.62275
35.9652	6.92	6.24	5.68	0.784347	0.601664	2.47661
35.9898	6.96	6.22	5.8	0.994585	0.849706	2.47984
36.0144	7.06	6.24	6.08	1.0469	0.781281	2.48524
36.039	6.94	6.5	5.68	0.824864	1.0018	2.80207
36.0636	7.12	6.3	5.8	0.737835	0.884534	2.53148
36.0882	7.1	5.98	6	1.04192	0.869943	2.70185
36.1128	7	6.5	5.74	0.770714	0.494773	2.49006
36.1374	6.9	6.32	5.8	0.805481	0.937017	2.55163
36.162	7.16	6.18	6.02	1.03325	0.900444	2.60315
36.1866	7.1	6.36	5.84	0.823165	1.01153	2.39892
36.2112	7	6.44	5.6	0.65909	0.804239	2.5678
36.2358	7.26	5.9	5.74	0.810185	0.817313	2.62739
36.2604	7.28	6.46	5.78	0.804239	0.720278	2.24143
36.285	7.04	6.06	5.98	0.943398	0.65909	2.50511
36.3096	6.92	6.02	5.9	0.796492	1.0002	2.50072
36.3342	7.24	6.22	5.88	0.980204	1.00439	2.32138
36.3588	6.98	6.36	5.98	0.761577	0.872009	2.6063
36.3834	7.12	6.58	5.8	0.684982	0.84214	2.49431
36.408	6.98	6.02	5.68	0.650538	0.858138	2.42825
36.4326	7.1	6.22	5.64	0.811419	0.695126	2.78467
36.4572	7	6.32	6.12	0.792212	0.997998	2.70451
36.4818	7.28	6.36	5.56	0.881816	0.670522	2.84661
36.5064	6.94	6.1	6.06	0.695989	1.11768	2.56
36.531	6.88	6.32	5.86	0.847821	0.520384	2.66376
36.5556	7.02	6.2	6.02	0.857438	0.827043	2.54833
36.5802	7.02	6.18	6.1	0.763675	0.883176	2.86091
36.6048	7.06	6.16	5.94	0.850412	0.818046	2.728
36.6294	6.82	6.28	6.02	0.981428	0.880909	2.55022
36.654	6.96	6.42	5.82	0.690507	0.891067	2.48322
36.6786	7.04	6.16	5.8	0.797997	0.742428	2.38202
36.7032	7.26	6.54	6	0.69455	0.749933	2.28569
36.7278	7.02	6.5	5.84	0.812896	0.94784	2.5227
36.7524	6.94	6.22	5.96	0.920217	0.849706	2.70607
36.777	6.96	6.7	5.96	0.566392	1.00499	2.86014
36.8016	6.96	6.38	5.72	0.672607	0.801998	2.56281
36.8262	7.3	6.32	5.78	0.823165	1.02489	2.54031
36.8508	7.2	6.08	5.96	0.78	0.880227	2.76709
36.8754	6.94	6.44	5.9	0.762627	0.785875	2.68306
36.9	7.12	6.34	5.96	0.8005	0.746726	2.74532
36.9246	7.06	6.16	5.94	0.773046	1.02976	2.58194
36.9492	7.24	6.34	6.04	0.742428	0.797245	2.47823
36.9738	7.12	6.34	5.9	0.67082	0.78256	2.36152
36.9984	7.28	6.36	5.9	0.71218	0.923472	2.80179
37.023	7.1	6.5	5.78	0.975295	0.66453	2.59006
37.0476	7.1	6.58	5.84	0.655439	0.807217	2.56702
37.0722	7.28	6.42	5.74	0.63561	0.984073	2.60046
37.0968	7.16	6.6	6.04	0.812158	0.90111	2.52484
37.1214	7.32	6.38	5.62	0.895768	0.769415	2.58619
37.146	7.36	6.4	6.08	0.693109	1.03267	2.60315
37.1706	7.16	6.06	5.92	0.755513	0.970979	2.52016
37.1952	7.22	6.58	5.6	0.733757	0.744849	2.58635
37.2198	7.02	6.48	6.14	0.962912	0.91586	2.61419
37.2444	7.08	6.36	6.08	1.05224	0.78256	2.62679
37.269	7.18	6.28	6.14	0.933809	1.01074	2.66376
37.2936	7.06	5.96	5.98	0.868562	0.967471	2.74736
37.3182	7.14	6.24	6.08	0.744849	1.04957	2.64197
37.3428	7.26	6.3	6.08	0.766551	0.935094	2.50072
37.3674	7.26	6.26	6.1	0.650231	0.993982	2.70747
37.392	7.4	6.4	6.02	1.01292	0.752064	2.70096
37.4166	7.08	6.36	6.28	0.874528	0.923905	2.6422
37.4412	7.08	6.5	5.64	0.851587	0.812158	2.7642
37.4658	7.12	6.36	6.06	0.829699	1.10526	2.94136
37.4904	7.08	6.62	5.78	0.812896	1.03267	2.58619
37.515	7.4	6.52	6.08	0.674685	0.722772	2.56078
37.5396	7.22	6.6	6.06	0.602993	0.780513	2.79292
37.5642	7.1	6.48	5.9	0.845222	0.879318	2.74591
37.5888	7.04	6.4	5.92	1.03808	1.02489	2.59746
37.6134	7.06	6.74	6.18	1.00658	0.930806	2.70126
37.638	7.24	6.2	6	0.899111	0.996393	2.79328
37.6626	7.06	6.52	6	0.734302	0.62	2.66338
37.6872	7.14	6.26	5.9	0.848764	0.829699	2.59607
37.7118	7.18	6.52	5.98	0.980408	0.87704	2.58349
37.7364	7.16	6.26	5.94	1.02098	1.06977	2.56788
37.761	7.06	6.46	6.1	0.695126	0.934024	2.52325
37.7856	7.26	6.48	5.96	1.05281	1.04077	2.36017
37.8102	7.18	6.32	5.84	0.814371	0.824864	2.6879
37.8348	7.16	6.62	5.96	0.866718	1.06189	2.50392
37.8594	7	6.36	6.04	0.689057	0.760526	2.57068
37.884	7.26	6.66	6.32	0.885889	0.839524	2.41835
37.9086	7.16	6.56	6.04	0.762627	0.725259	2.6603
37.9332	7.24	6.34	6.1	0.746994	0.869253	2.64462
37.9578	7.18	6.7	5.78	0.886566	0.900888	2.57402
37.9824	7.34	6.56	6.3	1.10073	0.993177	2.62564
38.007	7.32	6.26	5.84	0.815107	0.837616	2.68723
38.0316	7.18	6.52	5.84	0.826075	0.77666	2.65398
38.0562	7.26	6.2	5.8	0.69685	0.964158	2.74029
38.0808	7.38	6.06	6.06	0.730479	0.793221	2.62313
38.1054	7.04	6.08	5.8	0.578619	0.938296	2.76883
38.13	7.32	6.24	6.28	0.810432	0.852291	2.62374
38.1546	7.44	6.4	5.9	0.911702	0.926715	2.45292
38.1792	7	6.56	6.04	0.822192	0.793473	2.75637
38.2038	7.14	6.28	5.96	1.01054	0.874528	2.32895
38.2284	7.34	6.48	5.74	0.805481	0.895545	2.78582
38.253	7.52	6.36	5.94	0.514198	0.980204	2.80007
38.2776	7.3	6.6	6.02	0.45607	0.925419	2.79034
38.3022	7.06	6.56	5.88	1.0018	0.90111	2.68432
38.3268	7.2	6.42	6.08	0.673498	0.783326	2.66916
38.3514	7.46	6.8	6.2	0.763937	0.913455	2.79564
38.376	7.4	6.64	6.24	0.905759	0.997998	2.7922
38.4006	7.3	6.78	6.1	0.710493	0.791454	2.5299
38.4252	7.66	6.58	6.12	0.742159	1.04805	2.8681
38.4498	7.38	6.58	6.14	0.877496	0.95226	2.84035
38.4744	7.44	6.7	6.22	0.975295	1.03247	2.48105
38.499	7.22	6.48	6.08	0.749667	0.7571	2.64129
38.5236	7.42	6.6	6.06	0.62546	0.961665	2.57946
38.5482	7.3	6.72	6.34	0.809444	0.835703	2.61144
38.5728	7.18	6.98	5.86	1.01784	0.722772	2.5607
38.5974	7.4	6.6	6.12	0.746994	1.02489	2.79736
38.622	7.34	6.36	6.2	0.955406	0.857438	2.75231
38.6466	7.04	6.3	6.1	0.667533	0.844275	2.6431
38.6712	7.38	6.52	6.1	1.0373	0.749667	2.72037
38.6958	7.42	6.52	6.08	0.673498	0.983667	2.7037
38.7204	7.18	6.56	5.96	0.909945	0.921737	2.70074
38.745	7.44	6.6	6.24	0.781281	0.914112	2.57161
38.7696	7.5	6.72	6.12	0.68644	0.863713	2.60131
38.7942	7.4	6.58	6.26	0.744849	0.980816	2.64129
38.8188	7.2	6.58	6.2	0.797496	0.847821	2.51921
38.8434	7.54	6.58	6.62	0.918695	0.862322	2.54708
38.868	7.08	6.6	6.04	0.811172	0.861162	2.70193
38.8926	7.14	6.68	6.24	0.880454	0.884081	2.80357
38.9172	7.2	6.4	6.1	0.883855	0.88	2.54071
38.9418	7.3	6.66	6.26	0.669627	0.870402	2.7642
38.9664	7.14	6.42	5.98	0.663023	0.941701	2.56577
38.991	7.24	6.38	6.08	0.850647	0.89398	2.76471
39.0156	7.06	6.6	6.4	0.793221	0.84119	2.7054
39.0402	7.16	6.62	6.24	0.762627	0.896437	2.76007
39.0648	7.62	6.74	6.5	0.798749	0.701142	2.46081
39.0894	7.08	6.58	6.22	0.744312	0.986914	2.58194
39.114	7.24	6.58	6.04	0.70484	0.855102	2.7
39.1386	7.62	6.78	6.2	0.68469	0.881363	2.60038
39.1632	7.2	6.64	5.84	1.07722	0.942125	2.86259
39.1878	7.4	6.52	6.2	0.886566	0.709084	2.62259
39.2124	7.38	6.54	6.18	0.943398	0.766812	2.82142
39.237	7.34	6.78	6.12	0.777946	0.647765	2.72976
39.2616	7.36	6.46	6.36	0.829699	0.87818	2.5838
39.2862	7.48	6.74	5.94	0.572713	0.861162	2.72265
39.3108	7.52	6.64	6.3	0.693397	1.04173	2.36989
39.3354	7.26	6.8	6.22	0.884534	0.987522	2.60492
39.36	7.32	6.64	6.14	0.898666	1.10887	2.54197
39.3846	7.14	6.54	6.56	0.77201	0.93145	2.50416
39.4092	7.44	6.6	6.1	0.787909	1.04192	2.38143
39.4338	7.28	6.58	6.16	0.794984	1	2.68276
39.4584	7.14	6.52	5.96	0.60959	1.01213	2.60684
39.483	7.42	7.06	6.14	0.747797	0.993177	2.80606
39.5076	7.48	6.54	6	0.805233	0.970361	2.70658
39.5322	7.2	6.68	6.12	0.638436	1.02098	2.78697
39.5568	7.58	6.76	6.2	0.865794	0.79925	2.76116
39.5814	7.42	6.86	6.34	0.788162	1.10905	2.58139
39.606	7.42	6.6	6.02	0.810432	1.04019	2.7236
39.6306	7.22	6.44	6.26	0.678233	0.931665	2.71654
39.6552	7.42	6.68	6.16	0.94	0.92887	2.67649
39.6798	7.4	6.58	6.42	0.747797	0.930591	2.74233
39.7044	7.4	6.7	6.14	0.884986	0.907965	2.73467
39.729	7.62	6.82	6.3	0.758947	1.01272	2.62313
39.7536	7.2	6.78	6.16	0.821219	0.812158	2.50799
39.7782	7.42	6.66	6.4	0.87704	0.939361	2.78381
39.8028	7.36	6.76	5.92	0.846168	0.893756	2.6873
39.8274	7.42	6.58	6.24	0.857438	0.753923	2.80713
39.852	7.94	6.8	6.34	0.766551	1.02078	2.68663
39.8766	7.38	6.84	5.94	0.886792	0.960417	2.77287
39.9012	7.62	6.68	6.14	0.854166	0.834745	2.78115
39.9258	7.34	6.78	6.22	0.78	1.03267	2.60008
39.9504	7.28	6.74	6.26	1.05622	1.04575	2.7247
39.975	7.48	6.88	6.3	0.962289	0.764722	2.72734
39.9996	7.58	6.48	6.18	0.896214	0.981835	2.56039
40.0242	7.28	6.56	6.14	0.828734	1.05262	2.55233
40.0488	7.44	6.6	6.46	0.768895	0.991161	2.72764
40.0734	7.32	6.84	6.02	0.998599	1.17745	2.7
40.098	7.52	6.76	6.02	0.741889	0.960417	2.86014
40.1226	7.66	6.68	6.12	0.948683	0.885664	2.86014
40.1472	7.54	6.82	6.18	0.686731	0.942762	2.36144
40.1718	7.58	6.52	6.34	1.02	0.802496	2.75862
40.1964	7.28	6.8	6.34	0.889719	0.640312	2.92664
40.221	7.4	6.78	6.06	0.710493	0.969123	2.96655
40.2456	7.36	6.84	6	0.722219	0.923472	2.76753
40.2702	7.64	6.92	6.3	0.798499	0.87155	2.605
40.2948	7.46	6.64	6.38	0.900888	0.933809	2.60123
40.3194	7.5	6.38	6.38	0.634035	0.74027	2.68216
40.344	7.56	6.34	6.24	0.866718	0.992169	2.5776
40.3686	7.46	6.9	6.42	0.867871	1.02723	2.59129
40.3932	7.4	6.68	6.32	0.77846	1.18288	2.64394
40.4178	7.76	6.66	6.4	0.693397	0.867871	2.82241
40.4424	7.66	6.84	6.12	0.628013	1.06301	2.70118
40.467	7.34	6.7	6.2	0.8544	0.936803	2.56078
40.4916	7.5	6.62	6.4	0.851117	0.863944	2.78718
40.5162	7.48	6.72	6.4	0.838332	0.704557	3.14076
40.5408	7.26	6.6	6.42	0.909065	0.98102	2.78359
40.5654	7.5	6.48	6.44	0.925635	1.05224	2.74146
40.59	7.72	6.76	6.36	0.820244	1.03421	2.76904
40.6146	7.54	6.8	6.16	0.914986	0.8005	2.68864
40.6392	7.66	6.78	6.16	1.05641	0.902441	2.8412
40.6638	7.7	6.78	6.5	0.723602	0.809444	2.94354
40.6884	7.62	6.7	6.32	0.564624	0.909065	2.89372
40.713	7.6	6.68	6	0.878408	0.943398	2.85167
40.7376	7.66	6.82	6.42	0.672309	1.15412	2.74015
40.7622	7.42	6.66	6.22	0.797245	0.752064	2.65699
40.7868	7.68	6.76	6.38	0.601664	0.908185	2.84141
40.8114	7.56	6.66	6.12	0.69455	0.986712	2.78417
40.836	7.6	6.72	6.08	0.874986	0.957079	2.96027
40.8606	7.54	6.7	6.56	0.613514	0.826075	2.84478
40.8852	7.56	6.58	6.52	0.69685	0.93723	2.8637
40.9098	7.44	6.54	6.04	0.861162	1.147	2.98027
40.9344	7.6	6.62	6.38	0.858604	1.23499	2.86063
40.959	7.48	6.78	6.26	0.74108	0.976729	2.72478
40.9836	7.4	6.86	5.96	0.854634	1.12446	2.86175
41.0082	7.5	6.6	6	0.908625	0.88295	2.92062
41.0328	7.68	6.76	6.14	0.861162	0.907965	2.64129
41.0574	7.4	6.66	6.22	0.749933	0.707107	2.64008
41.082	7.34	6.94	6.26	0.944881	1.04766	2.68537
41.1066	7.4	6.82	6.14	0.883176	0.948683	3.14255
41.1312	7.68	6.7	6.26	0.887468	0.967471	3.11262
41.1558	7.5	6.8	6.36	0.687314	0.910824	2.80286
41.1804	7.7	6.72	6.4	0.820975	0.930806	2.70481
41.205	7.66	6.9	6.62	0.710493	1.02528	2.88028
41.2296	7.38	6.84	6.32	0.666033	0.742428	2.83161
41.2542	7.64	6.88	6.2	0.950579	0.893756	2.75492
41.2788	7.6	7.02	6.34	0.904434	1.00499	2.84204
41.3034	7.46	6.8	6.3	0.807217	0.984073	2.68187
41.328	7.56	6.84	6.4	0.93188	1.05394	2.74824
41.3526	7.62	6.92	6.26	0.689638	0.969536	2.54645
41.3772	7.44	6.44	6.38	0.918695	0.942125	2.7419
41.4018	7.54	6.78	6.12	0.634035	1.10743	2.86629
41.4264	7.72	6.82	6.3	0.853464	0.950579	2.70074
41.451	7.52	6.76	6.3	0.806226	0.71638	2.68701
41.4756	7.38	6.74	6.76	0.810185	0.845931	2.92363
41.5002	7.6	6.58	6.38	0.572713	0.98326	2.86063
41.5248	7.58	6.86	6.26	0.839047	0.938296	2.76094
41.5494	7.5	6.74	6.38	0.892861	0.921954	2.7818
41.574	7.86	6.92	6.22	0.728835	0.933809	2.78115
41.5986	7.4	6.66	6.36	0.803243	0.950368	2.68477
41.6232	7.32	6.68	6.34	0.7995	0.969536	2.9051
41.6478	7.4	6.7	6.42	0.637809	0.869253	2.78718
41.6724	7.4	6.74	6.7	0.691954	0.880227	2.82284
41.697	7.56	7.16	6.36	0.913236	0.927362	2.7283
41.7216	7.34	6.7	6.32	0.809444	0.900222	2.82602
41.7462	7.62	6.94	6.6	0.811172	0.986914	2.88867
41.7708	7.46	6.86	6.98	0.849941	1.31042	2.58635
41.7954	7.7	6.94	6.42	0.753923	0.922171	2.80179
41.82	7.78	7.06	6.26	0.91236	1.19633	2.73357
41.8446	7.46	6.74	6.4	0.902441	0.93188	2.84317
41.8692	7.94	6.9	6.16	0.974885	0.930806	2.92274
41.8938	7.72	6.7	6.34	0.760526	0.989747	2.70037
41.9184	7.32	7	6.52	0.9996	1.07369	2.64189
41.943	7.6	6.8	6.32	0.697711	1.04652	2.90895
41.9676	7.52	6.58	6.56	0.913455	0.862322	2.70592
41.9922	7.86	6.74	6.22	0.72	1.04038	2.73905
42.0168	7.6	6.82	6.38	0.884534	0.962705	2.88014
42.0414	7.72	6.76	6.42	0.802496	1.02567	3.02166
42.066	7.84	7.02	6.48	0.831865	0.98813	2.96412
42.0906	7.78	6.94	6.48	0.781281	1.22866	2.66068
42.1152	7.62	7.16	6.68	0.798499	0.992371	2.87569
42.1398	7.74	6.88	6.54	0.808208	1.05262	2.74365
42.1644	7.62	6.8	6.54	1.06038	0.937017	2.84858
42.189	7.76	6.8	6.46	0.765768	0.885664	2.82432
42.2136	7.86	6.94	6.34	0.744312	1.32831	2.84352
42.2382	7.62	7.04	6.36	0.608605	1.17047	2.70673
42.2628	7.76	6.86	6.42	0.845458	1.0008	2.74263
42.2874	7.52	6.8	6.36	1.03557	0.824621	2.92308
42.312	7.66	6.84	6.16	0.703136	1.05925	2.78144
42.3366	7.78	6.68	6.46	0.725534	1.02879	2.72536
42.3612	7.74	6.76	6.64	0.94361	1.15412	2.85489
42.3858	7.76	6.86	6.64	0.866487	0.98	2.70592
42.4104	7.4	6.82	6.32	0.86	1.05622	3.02113
42.435	7.9	7.02	6.2	0.896437	0.925419	2.74933
42.4596	7.74	6.9	6.18	1.0787	1.0425	2.72125
42.4842	7.48	6.88	6.58	0.984073	1.06846	2.66976
42.5088	7.78	6.7	6.62	1.04422	1.15948	2.80863
42.5334	7.6	6.68	6.38	0.912579	1.04938	2.76904
42.558	7.82	7	6.42	0.695701	0.881363	2.80036
42.5826	7.48	6.94	6.5	0.816088	0.98102	2.52032
42.6072	7.74	6.78	6.64	0.973447	0.884534	2.70007
42.6318	7.62	7.22	6.46	0.679412	0.992371	2.85026
42.6564	7.72	7	6.68	0.782049	1.06377	2.74007
42.681	7.64	7.1	6.46	0.757364	0.994786	2.74007
42.7056	7.58	6.96	6.5	1.19281	0.96933	2.88236
42.7302	7.78	6.88	6.58	0.434971	0.835464	2.76036
42.7548	7.42	6.9	6.24	0.9755	1.04862	2.70769
42.7794	7.7	6.84	6.36	1.04096	0.842378	2.86454
42.804	7.82	6.98	6.6	0.681175	1.03247	2.77106
42.8286	7.92	6.98	6.42	0.978366	1.06075	2.66818
42.8532	7.56	6.8	6.56	1.01725	0.985698	2.8183
42.8778	7.58	7.18	6.5	0.796994	1.02879	2.92007
42.9024	7.82	6.9	6.42	0.745386	1.07648	2.78065
42.927	7.56	6.5	6.36	0.769675	1.02333	2.78374
42.9516	7.86	6.9	6.7	0.658787	0.843801	2.82177
42.9762	7.86	6.88	6.7	0.996594	0.945093	2.8
43.0008	8.08	6.94	6.64	0.80075	1.10036	2.9849
43.0254	7.58	7.08	6.64	0.663023	1.13102	3.15075
43.05	7.64	6.78	6.46	1.07963	0.899111	3.00326
43.0746	7.7	6.8	6.66	0.896214	1.08	3.0789
43.0992	7.88	7.02	6.44	1.08	0.850647	3.00007
43.1238	8.04	6.7	6.44	0.862322	1.15827	2.92034
43.1484	7.96	7.26	6.32	1.05014	1.14926	2.77208
43.173	7.84	7.06	6.54	0.750733	1.06939	2.78883
43.1976	7.6	7.12	6.56	0.931236	0.989949	2.82631
43.2222	7.62	6.56	6.62	0.742698	1.26649	2.84176
43.2468	7.72	6.96	6.6	0.83857	0.994786	2.86203
43.2714	7.94	6.82	6.38	0.742159	0.807217	2.90751
43.296	7.76	7.02	6.56	0.828975	1.21869	2.7995
43.3206	7.62	7.02	6.72	0.771751	0.934024	3.12115
43.3452	7.6	6.94	6.74	0.784347	1.10508	3.02033
43.3698	7.72	6.88	6.8	0.793221	0.929731	2.71249
43.3944	7.84	7.12	6.36	0.844038	0.945304	2.93162
43.419	7.74	6.9	6.72	0.616441	0.820975	2.95154
43.4436	7.98	6.92	6.44	0.737835	1.11319	2.78187
43.4682	7.64	7.04	6.72	0.913236	1.10743	2.89116
43.4928	7.88	7.06	6.36	0.812896	0.847821	2.80834
43.5174	7.62	6.88	6.48	0.961041	0.96933	3.10374
43.542	7.42	6.96	6.64	0.978366	0.970979	2.76007
43.5666	8.12	7	6.36	0.828734	1.09124	3.02483
43.5912	7.88	6.9	6.6	0.882496	1.16017	2.76594
43.6158	7.8	7.24	6.42	0.917824	1.10182	2.62762
43.6404	7.84	7.06	6.54	0.722772	1.12161	2.84035
43.665	7.78	7.32	6.58	0.770714	0.997998	2.78718
43.6896	8	7.18	6.6	0.826075	1.00359	2.86852
43.7142	7.74	6.88	6.7	0.807217	1.15845	2.90055
43.7388	8.02	7.06	6.74	0.774855	0.859069	2.94218
43.7634	7.62	6.96	6.62	0.93488	1.03441	2.88901
43.788	8.1	6.98	6.54	0.928224	0.924338	3.00253
43.8126	7.9	6.94	6.64	0.810432	1.04403	2.92137
43.8372	7.88	6.6	6.4	0.822435	1.14874	2.86252
43.8618	7.94	6.98	6.58	1.07889	0.869253	3.00193
43.8864	7.68	6.88	6.32	0.733757	1.07722	2.80071
43.911	7.88	7.02	6.64	1.10869	1.26333	2.84296
43.9356	7.68	7.14	6.6	0.791454	0.891291	2.92725
43.9602	8.16	7.24	6.52	0.680294	0.91433	2.92171
43.9848	7.8	7	6.64	0.748331	0.90377	2.73942
44.0094	7.7	7.36	6.58	0.666333	0.919565	2.78259
44.034	7.8	7.16	6.56	0.886566	1.1691	2.94605
44.0586	7.7	7.08	6.74	1.12942	0.862322	3.14286
44.0832	7.36	7.2	6.66	0.923255	0.870172	3.04059
44.1078	7.9	7	6.5	0.949947	1.0824	3.07259
44.1324	7.94	7.16	6.62	0.939149	0.883176	2.80528
44.157	7.56	6.9	6.66	1.0632	0.824621	2.76246
44.1816	7.76	6.94	6.66	0.893085	1.04307	3.00267
44.2062	7.64	7	6.56	0.985292	0.941063	2.94557
44.2308	7.74	6.94	6.68	1.13666	1.01784	2.90028
44.2554	7.98	7.04	6.54	0.945093	1.0617	2.90007
44.28	7.74	7.36	6.74	1.22409	1.05925	3.00646
44.3046	7.88	7.1	6.9	0.968297	0.804239	2.87186
44.3292	7.98	6.86	6.66	0.807217	1.0848	2.84408
44.3538	7.82	7	6.74	0.889719	1.02489	2.6356
44.3784	7.9	7	6.78	0.887694	0.947629	2.84345
44.403	7.64	7.16	6.52	0.640625	1.14839	3.00806
44.4276	7.76	6.98	6.92	0.957914	1.12178	3.15303
44.4522	7.68	7.36	6.64	0.713583	0.909945	2.91788
44.4768	7.88	7.32	6.6	0.879545	1.16379	2.80742
44.5014	8.04	7.26	6.6	0.814125	0.930806	3.06425
44.526	7.72	7.3	6.76	0.86741	1.03923	2.77229
44.5506	7.82	7.18	6.46	0.780769	1.05128	2.92171
44.5752	7.68	7.18	6.54	0.967678	0.642806	3.02827
44.5998	8.26	7.16	6.7	0.748331	1.01193	2.90179
44.6244	7.74	7.04	6.7	1.04518	1.02157	3.04296
44.649	7.84	7.22	6.6	0.681469	1.03808	2.90778
44.6736	7.88	7.26	6.7	0.86487	1.21491	2.90255
44.6982	7.9	7.18	6.6	0.691086	1.07536	2.95005
44.7228	7.86	7.08	6.64	0.802496	1.05641	2.8809
44.7474	7.96	7.68	6.64	1.05565	1.02098	2.82184
44.772	8.08	7.38	6.78	0.803492	0.792465	2.77135
44.7966	7.94	7.3	6.76	0.872926	0.851822	3.03855
44.8212	7.74	7.28	6.68	0.961041	1.03885	3.00958
44.8458	7.92	7.08	6.84	0.832106	0.968504	3.10181
44.8704	7.96	7.2	6.92	0.662722	0.794229	2.70126
44.895	7.74	7.4	6.82	0.686149	1.17201	2.88139
44.9196	7.84	7	6.5	0.903549	0.786384	2.97079
44.9442	7.56	7.22	6.72	0.791454	0.929731	3.02529
44.9688	8	7.32	6.7	0.970773	0.983463	3.0848
44.9934	7.92	7.26	6.7	0.902441	1.17762	2.7846
45.018	7.8	7.12	6.64	0.944458	1.01371	2.98168
45.0426	7.92	7.2	6.5	0.771492	0.90111	2.75296
45.0672	7.98	7.22	6.74	0.78867	1.0247	3.02721
45.0918	8.02	7.6	6.68	0.90111	0.821219	2.82177
45.1164	7.98	7.12	6.66	1.00499	0.906422	3.08162
45.141	7.62	7.1	6.76	1.01153	1.0247	2.91225
45.1656	7.82	7.22	6.9	0.604318	1.24081	2.90771
45.1902	7.76	6.94	6.68	0.8544	0.940851	3.26503
45.2148	8	7.22	6.68	1.0141	1.14438	2.81205
45.2394	8.04	6.86	6.74	0.772269	1.05014	2.96135
45.264	7.76	6.98	6.74	0.832586	0.868332	2.79986
45.2886	8.02	7.12	6.72	0.851587	1.0632	3.18201
45.3132	7.68	7.3	6.48	0.74027	1.22801	2.88139
45.3378	8.02	7.12	6.6	1.03421	1.16258	3.16127
45.3624	7.94	7.3	7.02	0.787401	1.3262	2.84633
45.387	8	7.28	6.88	0.663928	0.90377	2.89137
45.4116	8.26	7.42	6.88	0.97591	1.03576	2.9
45.4362	7.82	7.28	6.78	0.820488	1.06377	3.26055
45.4608	7.9	7.54	6.56	1.13578	0.863713	3.04033
45.4854	7.84	7.26	6.94	0.852995	1.14717	2.74933
45.51	7.86	7.2	6.92	0.766551	1.06752	2.94027
45.5346	7.88	7.24	6.84	0.794229	1.19566	3.02265
45.5592	7.72	7.28	6.84	0.925419	1.15412	3.00107
45.5838	7.92	7.14	6.48	0.711337	0.925635	2.96054
45.6084	7.9	7.22	6.72	0.959375	0.781025	3.10129
45.633	7.98	7.24	6.6	0.882043	1.002	3.06477
45.6576	8	7.56	6.6	0.8005	1.08867	3.04263
45.6822	8	7.28	6.74	0.832586	1.16172	2.74882
45.7068	8.08	7.22	6.84	0.92152	1.09471	3.02212
45.7314	7.98	7.12	6.82	0.980816	1.05943	2.94455
45.756	7.96	7.52	6.58	0.990555	1.10725	3.10322
45.7806	8.14	7.16	6.82	1.22817	1.07275	2.94836
45.8052	7.9	7.18	6.9	0.712461	0.993177	3.04066
45.8298	8.16	7.16	6.76	0.795236	0.926499	2.76181
45.8544	7.94	7.38	6.66	0.922822	0.943398	3.08551
45.879	7.9	7.22	6.8	0.861162	1.13225	2.90014
45.9036	8.02	7.38	7.04	0.9	1.04192	2.99319
45.9282	7.88	7.22	6.56	0.620645	0.960417	2.92027
45.9528	8.02	7.08	6.98	0.814371	1.09325	3.02033
45.9774	8.34	7.42	6.78	1.04862	1.11158	3.15728
46.002	8.3	7.28	6.92	0.981631	1.06808	2.92438
46.0266	8	7.62	6.66	0.803243	1.0916	3.06816
46.0512	8	7.4	6.8	0.844985	1.1319	3.00772
46.0758	7.98	7.28	6.78	0.848999	0.845222	2.83027
46.1004	8.14	7.42	6.8	0.612209	1.12196	2.82376
46.125	8.02	7.5	6.82	0.654217	1.13842	2.7818
46.1496	7.82	7.12	6.78	0.891964	1.22016	3.04164
46.1742	8.04	7.34	6.62	0.874757	1.04019	2.98228
46.1988	8.08	7.38	6.9	0.996393	1.11535	3.08058
46.2234	8.14	7.34	6.98	0.9	1.11086	3.02655
46.248	8.28	7.34	6.88	1.02059	1.02157	3.05686
46.2726	7.52	7.22	6.76	0.883176	1.21078	3.08162
46.2972	7.78	7.06	6.64	0.865332	1.13208	2.73357
46.3218	8.12	6.94	6.86	0.69455	1.12801	3.09619
46.3464	7.92	7.06	6.86	1.08093	1.18085	3.1232
46.371	8.04	7.38	6.66	1.01074	1.34774	2.9625
46.3956	8.26	7.2	6.72	0.701427	0.98	2.88201
46.4202	8.24	7.3	6.66	0.776144	0.967678	3.06189
46.4448	8.18	7.34	6.86	0.762365	0.992975	3.18283
46.4694	8.28	7.34	6.68	0.91236	1.08259	3.17421
46.494	7.82	7.4	6.54	0.909945	0.906422	2.88069
46.5186	8.3	7.36	6.86	0.853464	1.402	2.98208
46.5432	8.22	7.34	6.66	0.760526	1.12641	2.96007
46.5678	7.98	7.18	6.86	0.927146	1.0315	3.02113
46.5924	8.04	7.2	7.14	0.898443	1.25316	3.06189
46.617	8.22	7.32	6.94	0.887468	1.2083	2.98972
46.6416	8.36	7.36	6.84	0.860465	1.10055	3.00593
46.6662	7.96	7.16	6.66	0.944246	1.18338	3.0448
46.6908	8.08	7.24	6.72	0.770714	1.03325	2.93073
46.7154	8.2	7.38	6.66	0.933167	1.07536	3.10574
46.74	7.96	7.34	6.82	0.848057	0.86209	2.8913
46.7646	8.02	7.34	6.82	0.95373	1.197	3.12416
46.7892	8	7.24	6.92	0.698856	0.990757	3.09509
46.8138	7.98	7.72	6.74	0.837616	1.16344	3.11577
46.8384	8.08	7.36	6.74	0.962912	0.781025	2.98242
46.863	7.86	7.3	6.62	1.13155	0.950789	2.92363
46.8876	8.02	7.24	6.8	0.708802	0.963328	3.26797
46.9122	7.76	7.34	6.86	0.839285	0.982649	3.22775
46.9368	8.12	7.54	6.92	0.806226	0.923038	3.04007
46.9614	8.28	7.42	6.82	0.71861	1.15256	3.11885
46.986	8	7.4	6.76	0.828975	1.00339	3.14057
47.0106	8.06	7.44	6.76	0.859069	0.864639	2.88278
47.0352	8.1	7.5	6.8	0.885664	1.13737	3.20556
47.0598	8.04	7.36	6.94	1.08425	1.18338	3.00167
47.0844	7.84	7.16	6.88	0.757364	1.08407	2.98851
47.109	8.02	7.24	6.86	0.863018	1.05773	2.94455
47.1336	8.2	7.36	6.84	0.698284	1.18541	2.97254
47.1582	8.16	7.28	6.92	1.1407	1.07536	3.08649
47.1828	8.56	7.22	6.82	0.675574	1.03189	3.10651
47.2074	8.54	7.2	6.84	0.768375	1.10218	3.16234
47.232	8.24	7.5	6.84	0.738106	0.873384	3.06555
47.2566	7.96	7.44	6.78	0.921737	0.900222	3.0448
47.2812	7.96	7.4	6.86	0.621289	1.18676	3.2709
47.3058	8.3	7.54	6.86	0.950158	1.11229	2.94442
47.3304	7.96	7.6	6.62	0.867871	1.10309	3.15271
47.355	7.64	7.42	6.74	0.861858	1.12357	3.12186
47.3796	7.88	7.46	6.78	0.948683	1.25188	2.88423
47.4042	8.16	7.34	6.94	0.803243	0.82	3.25257
47.4288	8.12	7.54	6.92	0.711618	1.02723	3.04486
47.4534	7.98	7.78	6.94	0.768115	1.32378	3.1234
47.478	7.98	7.52	6.82	1.02567	1.20399	3.12314
47.5026	8.2	7.34	7.14	0.786638	1.1414	3.12167
47.5272	8	7.5	7	0.930806	1.1871	2.92274
47.5518	8.22	7.28	6.68	0.810679	1.23628	2.78575
47.5764	8.02	7.62	7	0.94361	0.906422	2.98389
47.601	8.16	7.66	6.96	0.887694	1.00817	2.96412
47.6256	8.04	7.52	7.12	1.02781	0.92844	2.83817
47.6502	8.32	7.52	6.98	0.933809	1.14228	2.88069
47.6748	8.2	7.38	6.82	0.774855	1.11086	3.02384
47.6994	8.04	7.5	6.76	0.761315	1.08628	3.1543
47.724	7.94	7.46	6.86	0.77923	1.05981	3.13413
47.7486	7.98	7.38	7.16	0.911482	1.07666	2.89558
47.7732	8.06	7.14	6.72	0.79019	1.06471	3.1326
47.7978	8.46	7.54	6.62	0.909285	0.984886	3.22012
47.8224	8.14	7.5	6.86	0.585833	1.02098	2.91273
47.847	8.08	6.98	6.92	0.672012	0.834026	3.04007
47.8716	8.62	7.64	7	0.773046	1.06733	3.23289
47.8962	8.02	7.6	7.02	1.08407	1.28717	2.97563
47.9208	8.22	7.38	7.12	0.781025	1.10055	3.13662
47.9454	8.42	7.52	7.16	0.613188	1.05698	2.96135
47.97	8.12	7.6	6.84	0.797245	0.985089	3.11493
47.9946	8.12	7.62	6.86	0.831865	0.923905	3.02595
48.0192	8.04	7.58	6.72	0.753127	1.08019	3.27866
48.0438	8.2	7.8	6.94	0.724707	1.19097	3.02926
48.0684	7.94	7.56	6.94	0.934024	1.18288	3.00433
48.093	8.26	7.4	6.86	0.98326	0.893308	2.97846
48.1176	8	7.48	6.8	0.856271	1.17098	2.82354
48.1422	8.02	7.66	6.78	0.803243	0.982039	2.8628
48.1668	8.32	7.48	6.96	0.854634	1.12872	2.84731
48.1914	8.3	7.72	6.98	0.737835	1.2895	3.02424
48.216	8.16	7.24	6.86	0.830903	1.26712	2.94068
48.2406	7.92	7.46	7.06	0.816823	1.2474	2.92445
48.2652	8.14	7.56	6.98	0.989949	1.24403	3.14662
48.2898	8.44	7.22	6.86	0.945516	0.982649	3.14255
48.3144	8.48	7.4	6.82	0.825833	1.16568	3.07174
48.339	8.22	7.6	7.04	0.896437	1.13367	3.10129
48.3636	8.1	7.52	7.34	0.630555	1.15135	3.08688
48.3882	8	7.26	6.9	1.07573	1.19029	3.22161
48.4128	8.28	7.48	6.96	0.761577	1.19231	3.06581
48.4374	8.1	7.6	7	0.880227	1.1393	3.06163
48.462	8.3	7.42	7.06	0.713583	1.18457	3.17036
48.4866	8.24	7.6	6.98	0.778974	1.23386	3.02701
48.5112	8.06	7.32	6.92	0.709084	1.05071	3.14108
48.5358	8.36	7.76	7.08	0.887694	1.06301	3.11146
48.5604	8.16	7.46	7.3	0.861858	1.01213	3.20905
48.585	8.32	7.88	6.96	0.967057	1.00399	2.88451
48.6096	8.44	7.72	7.16	0.785111	1.2088	2.92554
48.6342	8.38	7.6	7.06	0.7571	1.07219	3.34778
48.6588	8.14	7.42	6.78	0.744312	1.0375	3.02424
48.6834	8.1	7.38	6.9	0.864407	1.03034	3.22099
48.708	8.08	7.62	7.18	0.821949	1.00499	3.14414
48.7326	8.22	7.54	6.76	1.05792	1.17047	2.90179
48.7572	8.08	7.58	7.08	0.712741	1.12339	3.00546
48.7818	8.24	7.48	7.36	0.920217	1.1456	3.02026
48.8064	8.36	7.34	7.22	0.764461	1.17252	3.00133
48.831	7.84	7.54	7.04	0.60663	1.12018	3.28713
48.8556	8.28	7.96	7.26	0.56921	1.17388	3.18113
48.8802	8.02	7.38	7.04	0.677938	1.08536	3.28792
48.9048	8.22	7.36	6.9	0.827768	1.06995	3.08065
48.9294	8.02	7.54	7.2	0.647765	1.17813	3.1234
48.954	7.88	7.58	7	0.937657	1.2619	3.02503
48.9786	8.5	7.54	7.26	1.05943	1.25698	3.0894
49.0032	7.96	7.52	7.08	0.797245	1.09362	3.00972
49.0278	8.22	7.66	6.92	0.778974	1.0824	3.19468
49.0524	8.18	7.44	7.12	0.921086	1.35366	3.22155
49.077	8.6	7.48	7.12	0.836421	1.02	3.06398
49.1016	7.96	7.54	6.96	0.927362	0.987522	3.20281
49.1262	8.3	7.26	7	0.716938	1.15135	3.10026
[truncated: 26,459 more rows]
